# Supplementary material for: Assessment tools for attention deficits in patients with stroke: a scoping review across components and recovery phases
Source: PeerJ. 2025 Mar 27;13:e19163. doi: 10.7717/peerj.19163 (PMC11955193; doi:10.7717/peerj.19163)
Supplement: Supplemental Information 3 [file peerj-13-19163-s003.csv]

key	title	year	month	day	journal	issn	volume	issue	pages	authors	url	language	publisher	location	abstract	notes	doi	keywords	pubmed_id	pmc_id
rayyan-11279495	Abstracts of Scientific Papers and Posters Presented at Physiatry '24: February 20-24, 2024.	2024				0894-9115	103	5	S73-S308					Copyright (C) 2024 Wolters Kluwer Health, Inc. All rights reserved.			10.1097/PHM.0000000000002459 PT - Report
rayyan-11279496	Abstracts of Scientific Papers and Posters Presented at Physiatry '21: February 9-13, 2021.	2021				0894-9115	100	4	a1-a204					Copyright (C) 2021 Wolters Kluwer Health, Inc. All rights reserved.			10.1097/PHM.0000000000001696 PT - Report
rayyan-11279497	Abstracts of Scientific Papers and Posters Presented at the ISPRM World Congress and Annual Meeting of the Association of Academic Physiatrists: Orlando, Florida March 4-9, 2020.	2020				0894-9115	99	3	a1-a376					Copyright (C) 2020 Wolters Kluwer Health, Inc. All rights reserved.			10.1097/PHM.0000000000001387 PT - Report	Florida
rayyan-11279498	Academy of Neurologic Physical Therapy 2018 Combined Sections Meeting Poster Presentations: (Searchable Poster Abstracts are published on-line in PDF format at www.JNPT.org).	2018				1557-0576	42	1	44-56					(C) 2018 Academy of Neurologic Physical Therapy, APTA			10.1097/NPT.0000000000000206 PT - Miscellaneous	Cesarean Section
rayyan-11279499	Abstracts of Scientific Papers and Posters Presented at the Annual Meeting of the Association of Academic Physiatrists.	2017				0894-9115	96	3						Copyright (C) 2017 Wolters Kluwer Health, Inc. All rights reserved.			10.1097/PHM.0000000000000704 PT - Report
rayyan-11279500	Abstracts of Scientific Papers and Posters Presented at the Annual Meeting of the Association of Academic Physiatrists.	2016				0894-9115	95	3	a1-a122					Copyright (C) 2016 Wolters Kluwer Health, Inc. All rights reserved.			10.1097/01.phm.0000481140.15394.33 PT - Report
rayyan-11279501	Abstracts of Scientific Papers and Posters Presented at Physiatry '23: February 21-24, 2023.	2023				0894-9115	102	4	A1-A234					Copyright (C) 2023 Wolters Kluwer Health, Inc. All rights reserved.			10.1097/PHM.0000000000002184 PT - Report
rayyan-11279502	Abstracts of Scientific Papers and Posters Presented at Physiatry '22: May 24-28, 2022.	2022				0894-9115	101	7	a1-a182					Copyright (C) 2022 Wolters Kluwer Health, Inc. All rights reserved.			10.1097/PHM.0000000000002036 PT - Report
rayyan-11279503	Abstracts of Scientific Papers and Posters Presented at the Annual Meeting of the Association of Academic Physiatrists: San Juan, Puerto Rico; February 19-23, 2019.	2019				0894-9115	98	3	a1-a158					Copyright (C) 2019 Wolters Kluwer Health, Inc. All rights reserved.			10.1097/PHM.0000000000001114 PT - Report
rayyan-11279504	Abstracts of Scientific Papers and Posters Presented at the Annual Meeting of the Association of Academic Physiatrists.	2015				0894-9115	94	3						Copyright (C) 2015 Wolters Kluwer Health, Inc. All rights reserved.			10.1097/01.phm.0000461828.73400.ca PT - Report
rayyan-11279505	Abstracts of Scientific Papers and Posters Presented at the Annual Meeting of the Association of Academic Physiatrists: New Orleans, Louisiana March 6 - 10, 2013.	2013				0894-9115	92	3	a1-a80					(C) 2013 Lippincott Williams & Wilkins, Inc.			10.1097/PHM.0b013e318286d069 PT - Report	Louisiana
rayyan-11279506	HETEROTOPIC OSSIFICATION IN MOYAMOYA DISEASE: A Case Report1.	1998				0894-9115	77	5	455-457	Sharma, Jagmohan and Sehgal, Karn and Harmon, Robert			(1) From the Department of Physical Medicine and Rehabilitation, Medical College of Ohio, Toledo, Ohio.	(C) Williams & Wilkins 1998. All Rights Reserved.				Hemiplegia;Stroke;Moyamoya Disease;Heterotopic Ossification;Ossification, Heterotopic
rayyan-11279507	Abstracts of Scientific Papers and Posters Presented at the Annual Meeting of the Association of Academic Physiatrists.	2014				0894-9115	93	3	a1-a97					(C) 2014 by Lippincott Williams & Wilkins			10.1097/PHM.0000000000000071 PT - Report
rayyan-11279508	Abstracts of the Academy of Pediatric Physical Therapy Poster Presentations at the Combined Sections Meeting.	2019				0898-5669	31	1	E31-E69					Copyright (C) 2019 Academy of Pediatric Physical Therapy of the American Physical Therapy Association			10.1097/PEP.0000000000000581 PT - Abstract	Cesarean Section
rayyan-11279509	Abstracts of the Academy of Pediatric Physical Therapy Poster Presentations at the Combined Sections Meeting.	2017				0898-5669	29	1	E7-E43					Copyright (C) 2017 Wolters Kluwer Health, Inc. and Section on Pediatrics of the American Physical Therapy Association. All rights reserved.			10.1097/PEP.0000000000000357 PT - Abstract	Cesarean Section
rayyan-11279510	Abstracts* of Poster Presentations at the 2016 Combined Sections Meeting.	2016				0898-5669	28	1	E8-E54					Copyright (C) 2016 Academy of Pediatric Physical Therapy of the American Physical Therapy Association			10.1097/PEP.0000000000000248 PT - Abstract	Cesarean Section
rayyan-11279511	Academy of Neurologic Physical Therapy 2019 Combined Sections Meeting Poster Presentations: Titles and Authors: Poster presentations are grouped by content Searchable Poster Abstracts are published on-line in PDF format at www.JNPT.org.	2019				1557-0576	43	1	69-81					(C) 2019 Academy of Neurologic Physical Therapy, APTA			10.1097/NPT.0000000000000255 PT - Miscellaneous	Cesarean Section
rayyan-11279512	Abstracts of Scientific Papers and Posters Presented at the Annual Meeting of the Association of Academic Physiatrists: Atlanta, Georgia; February 13-17, 2018.	2018				0894-9115	97	3	a1-a131					Copyright (C) 2018 Wolters Kluwer Health, Inc. All rights reserved.			10.1097/PHM.0000000000000880 PT - Report	Georgia (Republic);Georgia
rayyan-11279513	North American Brain Injury Society's Eleventh Annual Conference on Brain Injury: September 18-21, 2013New Orleans, LA.	2013				0885-9701	28	5	E31-E65	Ziejewski, Mariusz and Trudel, Tina			["Chairman and Abstract Chair, North American Brain Injury Society", "Conference Chair"]	(C) 2013 Wolters Kluwer Health | Lippincott Williams & Wilkins			10.1097/HTR.0b013e3182a2e849 PT - Abstract	Brain Injuries;Brain
rayyan-11279514	Abstracts of the APTA Academy of Pediatric Physical Therapy Platform Presentations at the Combined Sections Meeting.	2024				0898-5669	36	1	119-125					Copyright (C) 2024 Academy of Pediatric Physical Therapy of the American Physical Therapy Association			10.1097/PEP.0000000000001084 PT - Abstract	Cesarean Section
rayyan-11279515	Physiatric Findings in Individuals with Sturge-Weber Syndrome.	2010				0894-9115	89	4	323-330	Suskauer, Stacy and Trovato, Melissa and Zabel, T. and Andrew PhD, ABPP-CN and Comi, Anne			From the Kennedy Krieger Institute (SJS, MKT, TAZ, AMC); and Departments of Physical Medicine and Rehabilitation (SJS, MKT), Psychiatry and Behavioral Sciences (TAZ), Neurology, and Pediatrics (AMC), Johns Hopkins University School of Medicine, Baltimore, Maryland.	(C) 2010 Lippincott Williams & Wilkins, Inc.			10.1097/PHM.0b013e3181ca23a8 PT - Report	Sturge-Weber Syndrome;Rehabilitation;Hemiparesis;Brain Stem Infarctions
rayyan-11279516	Abstracts* of Poster and Platform Presentations at the 2011 Combined Sections Meeting.	2011				0898-5669	23	1	105-133					Copyright (C) 2011 Academy of Pediatric Physical Therapy of the American Physical Therapy Association			10.1097/01.pep.0000394703.74550.c1 PT - Abstract	Cesarean Section
rayyan-11279517	Abstracts of Scientific Papers and Posters Presented at the Annual Meeting of the Association of Academic Physiatrists: Las Vegas, Nevada February 28-March 2, 2002.	2002				0894-9115	81	7	528-556					(C) 2002 Lippincott Williams & Wilkins, Inc.				Nevada
rayyan-11279518	2022 Joint Conference Abstracts Brain Injury.	2022				0885-9701	37	6	E502-E608					Copyright (C) 2022 Wolters Kluwer Health, Inc. All rights reserved.			10.1097/HTR.0000000000000845 PT - Abstract	Brain;Brain Injuries
rayyan-11279519	Academy of Neurologic Physical Therapy CSM 2022 Poster Presentations.	2022				1557-0576	46	1	56-69					(C) 2022 Academy of Neurologic Physical Therapy, APTA			10.1097/NPT.0000000000000389 PT - Miscellaneous
rayyan-11279520	North American Brain Injury Society.	2020				0885-9701	35	2	E156-E252	Weintraub, Alan and Ziejewski, Mariusz			["Conference Chair", "NABIS Chair"]	Copyright (C) 2020 Wolters Kluwer Health, Inc. All rights reserved.			10.1097/HTR.0000000000000568 PT - Abstract	Brain;Brain Injuries
rayyan-11279521	Academy of Neurologic Physical Therapy CSM 2020 Poster Presentations: Note: Posters titles and presenters are organized by Special Interest Group classification. Abstracts are published on-line at www.JNPT.org.	2020				1557-0576	44	1	106-118					(C) 2020 Academy of Neurologic Physical Therapy, APTA			10.1097/NPT.0000000000000302 PT - Miscellaneous	Public Opinion
rayyan-11279522	North American Brain Injury Societys 12th Annual Conference on Brain Injury.	2015				0885-9701	30	3	E61-E116	Silver, Jonathan and Ziejewski, Mariusz			["Conference Chair", "NABIS Chair, Abstract Chair"]	Copyright (C) 2015 Wolters Kluwer Health, Inc. All rights reserved.			10.1097/HTR.0000000000000150 PT - Abstract	Brain;Brain Injuries
rayyan-11279523	Abstracts for the 2023 ENRS Annual Scientific Sessions.	2023				0029-6562	72	3	E25-E163					Copyright (C) 2023 Wolters Kluwer Health, Inc. All rights reserved			10.1097/NNR.0000000000000653 PT - Abstract
rayyan-11279524	Abstracts of the Academy of Pediatric Physical Therapy Poster Presentations at the Combined Sections Meeting.	2020				0898-5669	32	1	E15-E58					Copyright (C) 2020 Academy of Pediatric Physical Therapy of the American Physical Therapy Association			10.1097/PEP.0000000000000679 PT - Abstract	Cesarean Section
rayyan-11279525	Abstracts of the Academy of Pediatric Physical Therapy Poster Presentations at the Combined Sections Meeting.	2018				0898-5669	30	1	E9-E52					Copyright (C) 2018 Academy of Pediatric Physical Therapy of the American Physical Therapy Association			10.1097/PEP.0000000000000481 PT - Abstract	Cesarean Section
rayyan-11279526	Abstracts* of Poster Presentations at the 2015 Combined Sections Meeting.	2015				0898-5669	27	1	E9-E59					Copyright (C) 2015 Academy of Pediatric Physical Therapy of the American Physical Therapy Association			10.1097/PEP.0000000000000124 PT - Abstract	Cesarean Section
rayyan-11279527	Neural Tract Injuries Revealed by Diffusion Tensor Tractography in a Patient With Severe Heat Stroke.	2020				0894-9115	99	8	e97-e100	Chang, Min and Lee, Jun and Kwak, Soyoung and MD, MPH			From the Department of Physical Medicine & Rehabilitation, College of Medicine, Yeungnam University, Daegu, South Korea (MCC, SK); and Department of Neurology, College of Medicine, Yeungnam University, Daegu, South Korea (JL).	Copyright (C) 2020 Wolters Kluwer Health, Inc. All rights reserved.			10.1097/PHM.0000000000001291 PT - Report	Severe Heat Stroke;Diffusion Tensor Tractography;Motor Function;Cognitive Impairment;Gait and Balance Function;Heat Stroke;Hot Temperature;Stroke
rayyan-11279528	North American Brain Injury Society's 13th Annual Conference on Brain Injury.	2017				0885-9701	32	6	E65-E103	Silver, Jonathan and Ziejewski, Mariusz			["Conference Chair", "NABIS Chair Abstract Chair"]	Copyright (C) 2017 Wolters Kluwer Health, Inc. All rights reserved.			10.1097/HTR.0000000000000241 PT - Abstract	Brain;Brain Injuries
rayyan-11279529	Lateropulsion in Right-Sided Stroke: Brain Anatomical Correlates of Severity and Duration.	2024				1557-0576	48	1	38-45	Salazar Lopez, Elvira and Krewer, Carmen and Bergmann, Jeannine and Mohwald, Ken and Muller, Friedemann and Jahn, Klaus			German Center for Vertigo and Balance Disorders (DSGZ) (E.S.L., C.K., J.B., K.M., F.M., K.J.), Ludwig-Maximilians University of Munich, Munich, Germany; Department of Neurology (C.K., J.B., F.M., K.J.), Schoen Clinic Bad Aibling, Bad Aibling, Germany; Department of Sports and Health Sciences - Chair of Human Movement Science (C.K.), Technical University of Munich, Munich, Germany; and Department …	(C) 2024 Academy of Neurologic Physical Therapy, APTA			10.1097/NPT.0000000000000446 PT - Article	lesion mapping;postural vertical;spatial orientation;verticality perception;Brain;Stroke
rayyan-11279530	How to uncover post-stroke depression.	2010				1544-5186	8	4	31-37	Melrose, Sherri and PhD, RN			Assistant Professor * Centre for Nursing and Health Studies * Athabasca University Athabasca, Alberta, Canada	(C) 2010 Lippincott Williams & Wilkins, Inc.			10.1097/01.NME.0000382949.75640.c1 PT - Article	Stroke
rayyan-11279531	Identification and nursing management of dysphagia in individuals with acute neurological impairment: a systematic review protocol.	2013				2202-4433	11	7	312-323	Hines, Sonia and RN, BN and Kynoch, Kate and RN, GradCert and Munday, Judy and RN, DipEd			["(1.) Mater Health Services Nursing Research Centre, Brisbane, Queensland", "(2.) The Queensland Centre for Evidence-Based Nursing and Midwifery:a Collaborating Centre of the Joanna Briggs Institute"]	(C) 2013 by Lippincott williams & Wilkins, Inc.			10.11124/jbisrir-2013-566 PT - Review	dysphagia;stroke;nursing;systematic review;Deglutition Disorders
rayyan-11279532	Identification and nursing management of dysphagia in individuals with acute neurological impairment (update).	2010				1838-2142	8	6	255-301	Hines, Sonia and RN, BN and Wallace, Karen and BN, Grad and Crowe, Linda and Finlayson, Kathleen and BN, MN and Chang, Anne and Pattie, Moya and BSpThy, PhD			["Masters of Applied Science-Research candidate", "Grad Dip Public Health, Masters of Applied Science-Research candidate", "(1.) Nursing Research Centre, Mater Health Services; Queensland Centre for Evidence-based Nursing and Midwifery: A Collaborating Centre of the Joanna Briggs Institute", "(2.) Nursing Research Centre, Mater Health Services; Mater Mothers' Research Centre; Queensland Centre fo…	(C) 2010 by Lippincott Williams & Wilkins, Inc.			10.11124/jbisrir-2010-113 PT - Article	Nursing;dysphagia;stroke;swallowing;swallow screen.;Deglutition Disorders
rayyan-11279533	The effectiveness of allied health therapy in the symptomatic management of progressive supranuclear palsy: a systematic review protocol.	2014				2202-4433	12	7	119-137	Tilley, Erica and White, Sarahlouise and MClinSci, PhD and Peters, Micah and Koblar, Simon and A BMBS, FRACP and McLoughlin, James			["(1) School of Translational Health Science, Faculty of Health Sciences, The University of Adelaide, South Australia", "(2) School of Medicine, Faculty of Health Sciences, The University of Adelaide, South Australia", "(3) School of Health Sciences, Faculty of Medicine, Nursing and Health Sciences, Flinders University, South Australia"]	(C) 2014 by Lippincott williams & Wilkins, Inc.			10.11124/jbisrir-2014-1633 PT - Review	progressive supranuclear palsy;allied health;physiotherapy;occupational therapy;speech therapy;management;symptomatic management;Supranuclear Palsy, Progressive
rayyan-11279534	Interactive Metronome training in children with attention deficit and developmental coordination disorders.	2009				0342-5282	32	4	331-336	Cosper, Sharon and Lee, Gregory and Peters, Susan and Bishop, Elizabeth			["Departments of (a)Occupational Therapy", "(b)Neurology, Medical College of Georgia, Augusta, Georgia, USA"]	(C) 2009 Lippincott Williams & Wilkins, Inc.			10.1097/MRR.0b013e328325a8cf PT - Article	attention deficit disorder;developmental coordination disorder;interactive metronome;rehabilitation;Motor Skills Disorders;Only Child;Child
rayyan-11279535	Physical Therapy Recommendations for Service Members With Mild Traumatic Brain Injury.	2010				0885-9701	25	3	206-218	Weightman, Margaret and PT, PhD and Bolgla, Robyn and MSPT, CTRS and McCulloch, Karen and PT, PhD and Peterson, Michelle and DPT, PT			Proponency Office for Rehabilitation and Reintegration, Falls Church, Virginia (Dr Weightman); Sister Kenny Research Center, Abbott Northwestern Hospital, Minneapolis, Minnesota (Dr Weightman); Department of Veteran Affairs, Miami and Broward County OPC, Sunrise, Florida; US Army Reserves, 4225th USAH/Army Professional Management Command, Forest Park, Georgia (Ms Bolgla); Division of Physical The…	(C) 2010 Lippincott Williams & Wilkins, Inc.			10.1097/HTR.0b013e3181dc82d3 PT - Article	mild traumatic brain injury;military personnel;physical therapy;practice guidelines;Brain;Brain Injuries
rayyan-11279536	Abstracts* of Poster Presentations at the 2014 Combined Sections Meeting.	2014				0898-5669	26	1	105-163					(C) 2014 Wolters Kluwer Health | Lippincott Williams & Wilkins and the Section on Pediatrics of the American Physical Therapy Association.			10.1097/PEP.0000000000000020 PT - Abstract	Cesarean Section
rayyan-11279537	North American Brain Injury Society's Tenth Annual Conference on Brain Injury: September 12-15, 2012 Miami, Florida.	2012				0885-9701	27	5	E1-E41					(C) 2012 Lippincott Williams & Wilkins, Inc.			10.1097/HTR.0b013e3182690d04 PT - Abstract	Brain Injuries;Brain;Florida
rayyan-11279538	North American Brain Injury Society's Ninth Annual Conference on Brain Injury.	2011				0885-9701	26	5	402-438	Savage, Ronald and Jacobs, Harvey and Ziejewski, Mariusz			["Chairman, North American Brain Injury Society", "Conference Chair", "Abstract Chair"]	(C) 2011 Lippincott Williams & Wilkins, Inc.			10.1097/HTR.0b013e31822f073a PT - Abstract	Brain;Brain Injuries
rayyan-11279539	INCOG 2.0 Guidelines for Cognitive Rehabilitation Following Traumatic Brain Injury, Part II: Attention and Information Processing Speed.	2023				0885-9701	38	1	38-51	Ponsford, Jennie and AO, PhD and Velikonja, Diana and PhD, MScCP and Janzen, Shannon and Harnett, Amber and MSc, BSc and McIntyre, Amanda and Wiseman-Hakes, Catherine and PhD, Reg and Togher, Leanne and PhD, BAppSc and Teasell, Robert and MD, FRCPC and Kua, Ailene and MSc, PMP and Patsakos, Eleni and Welch-West, Penny and MCLSc, SLP and Bayley, Mark and Theodore MD, FRCPC			Monash-Epworth Rehabilitation Research Centre, Turner Institute for Brain and Mental Health, School of Psychological Sciences, Monash University, Melbourne, Australia, and Epworth Healthcare, Melbourne Australia (Dr Ponsford); Acquired Brain Injury Program, Hamilton Health Sciences, Hamilton, Ontario, Canada, and Department of Psychiatry and Behavioural Neurosciences, DeGroote School of Medicine,…	Copyright (C) 2023 Wolters Kluwer Health, Inc. All rights reserved.			10.1097/HTR.0000000000000839 PT - Article	attention;cognitive rehabilitation;information processing;traumatic brain injury;Brain
rayyan-11279540	Contributions to Executive Dysfunction in Operation Enduring Freedom/Operation Iraqi Freedom Veterans With Posttraumatic Stress Disorder and History of Mild Traumatic Brain Injury.	2018				0885-9701	33	2	E41-E52	Jurick, Sarah and Crocker, Laura and Sanderson-Cimino, Mark and Keller, Amber and Trenova, Liljana and Boyd, Briana and Twamley, Elizabeth and Rodgers, Carie and Schiehser, Dawn and Aupperle, Robin and Jak, Amy			San Diego State University/University of California San Diego Joint Doctoral Program in Clinical Psychology (Ms Jurick and Mr Sanderson-Cimino); Veterans Medical Research Foundation, San Diego, California (Mss Jurick, Keller, and Trenova and Dr Boyd); Psychology Service (Drs Crocker and Jak), Center of Excellence for Stress and Mental Health (Drs Twamley, Rodgers, Schiehser, and Jak), and Researc…	Copyright (C) 2018 Wolters Kluwer Health, Inc. All rights reserved.			10.1097/HTR.0000000000000313 PT - Miscellaneous Article	attention;cognitive rehabilitation;concussion;executive function;loss of consciousness;mild traumatic brain injury;posttraumatic stress disorder;processing speed;Stress Disorders, Post-Traumatic;Brain Injuries;Brain
rayyan-11279541	The German system of medical in-patient rehabilitation in children and adolescents.	2007				0342-5282	30	1	27-32	Petersen, Corinna and Widera, Teresia and Kawski, Stephan and Kossow, Kai and Glattacker, Manuela and Koch, Uwe			["(a)Institute and Policlinics of Medical Psychology, University Clinic Hamburg-Eppendorf", "(b)Deutsche Rentenversicherung Bund, Division of Social Medicine and Rehabilitation Science, Berlin", "(c)Department of Quality Management and Social Medicine, University Hospital, Freiburg, Germany"]	Copyright (C) 2007 Wolters Kluwer Health, Inc. All rights reserved.			10.1097/MRR.0b013e328012ca29 PT - Article	adolescents;children;rehabilitation;structure quality;Adolescent
rayyan-11279542	Characteristics of Responders and Nonresponders in a Military Postconcussion Rehabilitation Program.	2022				0885-9701	37	6	E458-E466	Nix, Caitlyn and Cummings, Latiba and Lu, Lisa and Bowles, Amy			Brain Injury Rehabilitation Service, Department of Rehabilitation Medicine, Brooke Army Medical Center (Mss Nix and Cummings and Drs Lu and Bowles), and Traumatic Brain Injury Center of Excellence, Defense Health Agency (Dr Lu), JBSA Fort Sam Houston, San Antonio, Texas; The Henry M. Jackson Foundation for the Advancement of Military Medicine, Inc, Bethesda, Maryland (Ms Nix); and General Dynamic…	Copyright (C) 2022 Wolters Kluwer Health, Inc. All rights reserved.			10.1097/HTR.0000000000000792 PT - Article	mild traumatic brain injury (mTBI);postconcussion syndrome;posttraumatic stress disorder;traumatic brain injury (TBI);Military Personnel
rayyan-11279543	Development and Validation of a Web-Based Screening Tool for Monitoring Cognitive Status.	2002				0885-9701	17	5	458-476	Erlanger, David and Kaushik, Tanya and Broshek, Donna and Freeman, Jason and Feldman, Daniel and Festa, Joanne			["President, HeadMinder, Inc. New York, New York (Erlanger)", "Associate Neuropsychologist, HeadMinder, Inc. New York, New York (Kaushik)", "Assistant Professor, University of Virginia, Charlottesville, Virginia (Broshek)", "Assistant Professor University of Virginia, Charlottesville, Virginia (Freeman)", "Associate Neuropsychologist, HeadMinder, Inc. New York, New York (Feldman)", "Associate Neu…	(C) 2002 Lippincott Williams & Wilkins, Inc.				cognitive testing;computerized assessment;Internet testing;neuropsychology;reliable change index;Cognition
rayyan-11279544	Impact of COVID-19 on Quality of Life After Hospital Discharge in Patients Treated With Noninvasive Ventilation/Continuous Positive Airway Pressure: An Observational, Prospective Multicenter Study.	2024				0730-4625	43	1	3-12	Bolgeo, Tatiana and Di Matteo, Roberta and MSN, RN and Gatti, Denise and Cassinari, Antonella and Damico, Vincenzo and Ruta, Federico and Gambalunga, Francesca and Maconi, Antonio			["Tatiana Bolgeo, PhD, Research Training Innovation Infrastructure, Department of Research and Innovation-Azienda Ospedaliera SS Antonio e Biagio e Cesare Arrigo, Alessandria, Italy.", "Roberta Di Matteo, MSN, RN, Research Training Innovation Infrastructure, Department of Research and Innovation-Azienda Ospedaliera SS Antonio e Biagio e Cesare Arrigo, Alessandria, Italy.", "Denise Gatti, RN, Rese…	Copyright (C) 2024 Wolters Kluwer Health, Inc. All rights reserved.			10.1097/DCC.0000000000000614 PT - Miscellaneous Article	Clinical;COVID-19;Discharge;Health-related quality of life;SARS-CoV-2;Ventilators, Mechanical;Quality of Life;Patient Discharge
rayyan-11279545	Effects of caregiver-provided individual cognitive interventions on cognition, social functioning and quality of life in older adults with major neurocognitive disorders: a systematic review.	2020				2689-8381	18	4	743-806	Silva, Rosa and Bobrowicz-Campos, Elzbieta and Cardoso, Daniela and Costa, Paulo and Couto, Filipa and Camarneiro, Ana and Abrunheiro, Sergio and Almeida, Maria and Apostolo, Joao			["(1)Universidade Catolica Portuguesa, School of Nursing, Porto, Portugal", "(2)Portugal Centre for Evidence Based Practice: a Joanna Briggs Institute Centre of Excellence", "(3)Health Sciences Research Unit: Nursing, Nursing School of Coimbra, Coimbra, Portugal", "(4)Nursing School of Coimbra, Coimbra, Portugal", "(5)Neurology Department, Centro Hospitalar e Universitario de Coimbra (CHUC), Coim…	(C) 2020 Joanna Briggs Institute.			10.11124/JBISRIR-D-19-00125 PT - Review	Dementia;elderly;individual cognitive intervention;major neurocognitive disorder;systematic review;Quality of Life
rayyan-11279546	CogSMART Compensatory Cognitive Training for Traumatic Brain Injury: Effects Over 1 Year.	2015				0885-9701	30	6	391-401	Twamley, Elizabeth and Thomas, Kelsey and Gregory, Amber and Jak, Amy and Bondi, Mark and Delis, Dean and Lohr, James			Center of Excellence for Stress and Mental Health, VA San Diego Healthcare System, San Diego, California (Drs Twamley, Jak, Delis, and Lohr); Department of Psychiatry, University of California, San Diego, La Jolla, California (Drs Twamley, Jak, Bondi, and Lohr); Department of Clinical and Health Psychology, University of Florida, Gainesville (Ms Thomas); Department of Psychology, The University o…	Copyright (C) 2015 Wolters Kluwer Health, Inc. All rights reserved.			10.1097/HTR.0000000000000076 PT - Article	brain injury;cognitive rehabilitation;depression;employment;posttraumatic stress disorder;rehabilitation;unemployment;Brain;Brain Injuries;Cognition
rayyan-11279547	Kyphoplasty: A New Opportunity for Rehabilitation of Neurologic Disabilities.	2004				0894-9115	83	10	810-812	Masala, Salvatore and Tropepi, Domenicantonio and Fiori, Roberto and Semprini, Roberta and Martorana, Alessandro and Massari, Francesco and Bernardi, Giorgio and Simonetti, Giovanni			From the Department of Diagnostics for Images and Interventional Radiology (SM, RF, FM, GS) and the Neurological Clinic (DT, RS, AM, GB), University of Rome "Tor Vergata," "Policlinico Tor Vergata" General Hospital, Rome, Italy.	(C) 2004 Lippincott Williams & Wilkins, Inc.				Kyphoplasty;Vertebral Compression Fracture;Guillain-Barre Syndrome;Interventional Radiology
rayyan-11279548	Traumatic Brain Injury Rehabilitation: State of the Science.	2006				0894-9115	85	4	343-382	Gordon, Wayne and Zafonte, Ross and Cicerone, Keith and Cantor, Joshua and Brown, Margaret and Lombard, Lisa and Goldsmith, Rachel and Chandna, Tina			From the Department of Rehabilitation Medicine, Mount Sinai School of Medicine, New York, New York (WAG, JC, MB, RG, TC); the Department of Rehabilitation Medicine, University of Pittsburgh School of Medicine, Pittsburgh, Pennsylvania (RZ, LL); and the Department of Physical Medicine and Rehabilitation, JFK-Johnson Rehabilitation Institute, Edison, New Jersey (KC).	(C) 2006 Lippincott Williams & Wilkins, Inc.			10.1097/01.phm.0000202106.01654.61 PT - Review	Traumatic Brain Injury;Rehabilitation Research;Outcomes;Brain;Brain Injuries
rayyan-11279549	Functional improvement after severe brain injury with disorder of consciousness paralleling treatment for comorbid obstructive sleep apnoea: a case report.	2019				0342-5282	42	3	285-288	Silva, Marc and Schwartz, Daniel and Nakase-Richardson, Risa			["(a)Mental Health & Behavioral Sciences Service, James A. Haley Veterans' Hospital", "Departments of (b)Psychiatry & Behavioral Neurosciences", "(c)Psychology", "(d)Internal Medicine, University of South Florida", "(e)Defense & Veterans Brain Injury Center", "(f)Medical Service, James A. Haley Veterans' Hospital, Tampa, Florida, USA"]	Copyright (C) 2019 Wolters Kluwer Health, Inc. All rights reserved.			10.1097/MRR.0000000000000364 PT - Report	brain injuries;case reports;continuous positive airway pressure;obstructive;rehabilitation;sleep apnoea;Consciousness;Brain Injuries;Comorbidity;Brain;Consciousness Disorders
rayyan-11279550	Models of Exceptional Adaptation in Recovery After Traumatic Brain Injury: A Case Series.	2007				0885-9701	22	1	48-55	Schutz, Larry and PhD, ABPP			Departments of Speech Sciences and Communication Disorders and Psychology, University of Central Florida, Orlando, and GiveBack, Inc., Orlando, Fla.	(C) 2007 Lippincott Williams & Wilkins, Inc.				acquired brain injury;adaptation;central executive;cognitive rehabilitation;executive functions;head injury;neurorehabilitation;rehabilitation outcome;supervisory attentional system;traumatic brain injury;Brain;Brain Injuries
rayyan-11279551	Exploring the Role of Insomnia in the Relation Between PTSD and Pain in Veterans With Polytrauma Injuries.	2014				0885-9701	29	1	44-53	Lang, Katie and Veazey-Morris, Katherine and Andrasik, Frank			Department of Psychology, The University of Memphis (Ms Lang and Drs Veazey-Morris and Andrasik), and Memphis VA Medical Center, Memphis, Tennessee (Dr Veazey-Morris).	(C) 2014 Wolters Kluwer Health | Lippincott Williams & Wilkins			10.1097/HTR.0b013e31829c85d0 PT - Article	mediation;insomnia;pain;posttraumatic stress disorder;traumatic brain injury;veteran;Stress Disorders, Post-Traumatic;Multiple Trauma;Sleep Initiation and Maintenance Disorders
rayyan-11279552	Sleep-Related Breathing Disorders and Rehabilitation Outcome of Stroke Patients: A Prospective Study.	2003				0894-9115	82	6	452-455	Cherkassky, Tamara and Oksenberg, Arie and Froom, Paul and Ring, Haim			From the Sleep Disorders Unit (TC, AO) and the Department of Stroke Rehabilitation (HR), Loewenstein Hospital-Rehabilitation Center, Raanana, Israel; the National Institute of Occupational and Environmental Health, Raanana, Israel (PF); and the Sackler School of Medicine, Tel Aviv University, Tel Aviv, Israel (TC, PF, HR).	(C) 2003 Lippincott Williams & Wilkins, Inc.			10.1097/01.PHM.0000069194.61078.6E PT - Article	Stroke;Sleep;Obstructive Sleep Apnea;Snoring;Outcome;FIM(TM);Rehabilitation;Prospective Studies
rayyan-11279553	Factors associated with functional recovery in Japanese patients with convalescent stroke stratified by age: a multicenter observational study.	2019				0342-5282	42	3	249-255	Kimura, Yosuke and Ohji, Shunsuke and Ishiyama, Daisuke and Nishio, Naohito and Otobe, Yuhei and Suzuki, Mizue and Ogawa, Hideyuki and Ichikawa, Takeo and Taguchi, Ryota and Shino, Shuhei and Tanaka, Shu and Yamada, Minoru			["(a)Department of Rehabilitation, Tokyo Shinjuku Medical Center, Japan Community Healthcare Organization", "(b)Graduate School of Comprehensive Human Sciences, University of Tsukuba, Tokyo, Japan"]	Copyright (C) 2019 Wolters Kluwer Health, Inc. All rights reserved.			10.1097/MRR.0000000000000359 PT - Article	activities of daily living;age groups;prognostic factors;stroke;Recovery of Function;Convalescence
rayyan-11279554	How We Assess Spatial Neglect Matters: Prevalence of Spatial Neglect as Measured by the Catherine Bergego Scale and Impact on Rehabilitation Outcomes.	2021				0894-9115	100	5	443-449	Gillen, Robert and Fusco-Gessick, Benjamin and Harmon, Erin			From the Department of Neuropsychology, Sunnyview Rehabilitation Hospital, Schenectady, New York.	Copyright (C) 2021 Wolters Kluwer Health, Inc. All rights reserved.			10.1097/PHM.0000000000001710 PT - Article	Spatial Neglect (MeSH Term: Perceptual Disorder);Stroke (MeSH Term: Stroke);Rehabilitation (Mesh Term: Rehabilitation);Catherine Bergego Scale (MeSH Term: Weights and Measures);Prevalence
rayyan-11279555	Incidence, Characterization, and Predictors of Sleep Apnea in Consecutive Brain Injury Rehabilitation Admissions.	2016				0885-9701	31	2	82-100	Holcomb, Erin and Schwartz, Daniel and McCarthy, Marissa and Thomas, Bryan and Barnett, Scott and Nakase-Richardson, Risa			Departments of MHBS (Drs Holcomb and Nakase-Richardson), Medicine (Dr Schwartz), and Rehabilitation Medicine (Drs McCarthy, Thomas), James A. Haley Veterans' Hospital, Tampa, Florida; Departments of Medicine (Drs Schwartz and Nakase-Richardson) and Neurology (Drs McCarthy and Thomas), University of South Florida, Tampa; and Department of Research (Dr Barnett), Center of Innovation in Disability R…	Copyright (C) 2016 Wolters Kluwer Health, Inc. All rights reserved.			10.1097/HTR.0000000000000230 PT - Article	cognition;head injury;rehabilitation;sleep;Brain;Sleep Apnea Syndromes;Brain Injuries;Sleep Apnea, Obstructive;Apnea
rayyan-11279556	Transcranial Magnetic Stimulation for the Prediction and Enhancement of Rehabilitation Treatment Effects.	2012				1557-0576	36	2	87-93	Harris-Love, Michelle and PT, PhD			Rehabilitation Medicine & Interdisciplinary Program in Neuroscience, Medstar National Rehabilitation Hospital, Georgetown University, Washington, District of Columbia.	(C) 2012 Neurology Section, APTA			10.1097/NPT.0b013e3182564d26 PT - Article	neuroplasticity;neurorehabilitation;stroke;transcranial magnetic stimulation;Transcranial Magnetic Stimulation
rayyan-11279557	Gait Recovery in a Girl With Ischemic Spinal Cord Stroke.	2015				0898-5669	27	2	190-199	McCain, Karen and PT, DPT and Farrar, Melanie and PT, DPT and Smith, Patricia and PT, PhD			Department of Physical Therapy, School of Health Professions, University of Texas Southwest Medical Center, Dallas.	Copyright (C) 2015 Academy of Pediatric Physical Therapy of the American Physical Therapy Association			10.1097/PEP.0000000000000135 PT - Report	ambulation disorder/neurologic;child;electric stimulation therapy;exercise therapy/methods;female;gait;humans;low-level laser therapy;orthoses;paralysis/rehabilitation;physical therapy/methods;scoliosis;spinal cord injuries/rehabilitation;spinal cord ischemia;walking;Gait;Spinal Cord;Stroke
rayyan-11279558	Treatment of Limb Apraxia: Moving Forward to Improved Action.	2008				0894-9115	87	2	149-161	Buxbaum, Laurel and Haaland, Kathleen and Hallett, Mark and Wheaton, Lewis and Heilman, Kenneth and Rodriguez, Amy and MA, CCC-SLP and Rothi, Leslie			From the Moss Rehabilitation Research Institute, Philadelphia, Pennsylvania (LJB); Thomas Jefferson University, Philadelphia, Pennsylvania (LJB); Albuquerque Veterans Affairs Medical Center, Albuquerque, New Mexico (KYH); University of New Mexico, Albuquerque, New Mexico (KYH); Human Motor Control Section, National Institute of Neurological Disorders and Stroke, National Institutes of Health, Bet…	(C) 2008 Lippincott Williams & Wilkins, Inc.			10.1097/PHM.0b013e31815e6727 PT - Review	Apraxia;Ideomotor Apraxia;Treatment;Rehabilitation
rayyan-11279559	Physical Therapy for a Patient With Alternating Hemiplegia of Childhood: A Case Report.	2019				0898-5669	31	3	E8-E14	Lardinois, Kara and PT, DPT and Guge, Nora and PT, DPT			Department of Physical and Occupational Therapy, Division of Pediatrics, Duke University Health System, Durham, North Carolina.	Copyright (C) 2019 Academy of Pediatric Physical Therapy of the American Physical Therapy Association			10.1097/PEP.0000000000000630 PT - Report	alternating hemiplegia of childhood;dystonia;hemiplegia;motor skills;movement disorders;Hemiplegia
rayyan-11279560	Bridging Performance of Adults With Hemiparesis: Sliding of the Paretic Limb.	2010				1539-8412	33	1	26-33	Kozol, Menachem and PhD, PT and Filer, Maya and Ring, Haim			["(1)Department of Physical Therapy, Ariel University, Ariel, Israel.", "(2)Loewenstein Hospital & Rehabilitation Center, Tel Aviv University, Raanana, Israel."]	(C) 2010 Academy of Geriatric Physical Therapy, APTA			10.1097/JPT.0b013e3181d0748e PT - Report	bridging exercise;hemiparesis;limb sliding;moment;spasticity;Paresis
rayyan-11279561	Living with symptoms of Attention Deficit-Hyperactivity Disorder (ADHD) in adulthood: a systematic review protocol of qualitative evidence.	2013				2202-4433 PT - Review	11	3	319-331	Bjerrum, Merete and Larsen, Palle and Pedersen, Preben and Berring, Lene			["(1.) Danish Centre of Systematic Reviews in Nursing: an affiliate centre of The Joanna Briggs Institute", "(2.) Psychiatric Research Unit Sealand,"]	(C) 2013 by Lippincott williams & Wilkins, Inc.				Attention Deficit Hyperactive Disorder;quality of life;family;social support;adaption;psychological;educational;daily life skills;life impairment;social life skills;academic functioning;social adjustment;interpersonal relation;family health;adolescents;16-18 years;adult;19-44 years;middle aged;45-64 years;Attention Deficit Disorder with Hyperactivity
rayyan-11279562	Teaching children with attention deficit hyperactivity disorder in remedial classes.	2008				0342-5282	31	4	351-355	Brodin, Jane and Ljusberg, Anna-Lena			Stockholm University, Child and Youth Science, Disability and Handicap Research, Stockholm, Sweden	Copyright (C) 2008 Wolters Kluwer Health, Inc. All rights reserved.			10.1097/MRR.0b013e3283031ed0 PT - Report	attention deficits hyperactivity disorders;classroom climate;remedial class;school children;social interaction;teachers' view;Attention Deficit Disorder with Hyperactivity;Child;Only Child
rayyan-11279563	The Nursing Student With Attention Deficit Hyperactivity Disorder.	2003				0363-3624	28	4	161-165	Bradshaw, Martha and PhD, RN and Salzer, Judith and Schurr MS, MBA			Authors' affiliations: Associate Professor and Interim Chair, Department of Undergraduate Studies (Dr Bradshaw), Assistant Professor, Department of Advanced Practice (Ms Salzer), School of Nursing, Medical College of Georgia, Augusta, Ga.	(C) 2003 Lippincott Williams & Wilkins, Inc.				Attention Deficit Disorder with Hyperactivity
rayyan-11279564	Self-concept in children with attention deficits.	2007				0342-5282	30	3	195-201	Ljusberg, Anna-Lena and Brodin, Jane			Child & Youth Science, Stockholm Institute of Education, Stockholm, Sweden	Copyright (C) 2007 Wolters Kluwer Health, Inc. All rights reserved.			10.1097/MRR.0b013e3282775b1f PT - Article	attention deficit hyperactivity disorder;qualitative research method;remedial classes;self-concept;socio-cultural study;Only Child;Child
rayyan-11279565	Gender Differences in Adolescents' Affective Symptoms and Behavioral Disorders After Mild Traumatic Brain Injury.	2023				0885-9701	38	4	308-318	Veliz, Philip and Berryhill, Marian			School of Nursing, University of Michigan, Ann Arbor (Dr Veliz); and Department of Psychology, Programs in Cognitive and Brain Sciences, and Integrative Neuroscience, University of Nevada, Reno (Dr Berryhill).	Copyright (C) 2023 Wolters Kluwer Health, Inc. All rights reserved.			10.1097/HTR.0000000000000851 PT - Article	adolescence;aggression;anxiety;attention;conduct disorder;mTBI;Adolescent;Behavioral Symptoms;Affective Symptoms;Brain;Mental Disorders;Brain Injuries
rayyan-11279566	EFFECTS OF METHYLPHENIDATE ON ATTENTIONAL FUNCTION AFTER TRAUMATIC BRAIN INJURY: A Randomized, Placebo-Controlled Trial1.	1997				0894-9115	76	6	440-450	Whyte, John and MD, PhD and Hart, Tessa and Schuster, Kristine and Fleming, Megan and Polansky, Marcia and Coslett, H.			(1)From the Moss Rehabilitation Research Institute (J.W., T.H., K.S.) and the Drucker Brain Injury Center (J.W., T.H.), MossRehab, the Departments of Physical Medicine and Rehabilitation (J.W.) and Neurology(H.B.C.), Temple University, and the Department of Clinical and Health Psychology (M.F.) and the School of Public Health (M.P.), Allegheny University of the Health Sciences, Philadelphia, Penn…	(C) Williams & Wilkins 1997. All Rights Reserved.				Brain Injury;Attention;Reaction Time;Methylphenidate;Brain
rayyan-11279567	"Moments of Failure": Coping With Attention Deficit Hyperactivity Disorder, Sleep Deprivation, and Being Overweight: A Qualitative Hermeneutic-Phenomenological Investigation Into Participant Perspectives.	2019				1088-4602	30	3	185-192	Zwennes, Cinderella and Loth, Christien and PhD, MANP			["Cinderella T. C. Zwennes, MANP/CA, Outpatient Clinic for Addiction Treatment and Mental Health at Alphen a/d Rijn, The Netherlands.", "Christien A. Loth, PhD, MANP, MN, LOTH Nursing Consultancy, Outpatient Clinic for Mental Health and Addictions, Groenlo, and Addictions Treatment at St-GGZVS/MANP Mental Health, Utrecht, The Netherlands."]	(C) 2019International Nurses Society on Addictions			10.1097/JAN.0000000000000291 PT - Article	ADHD;Integrated Treatment;Overweight;Participant Perspective;Sleeping Disorders;Attention Deficit Disorder with Hyperactivity;Sleep Deprivation
rayyan-11279568	Diagnosis and treatment of attention deficit hyperactivity disorder.	2017				0361-1817	42	10	48-54	Vierhile, Amy and Palumbo, Donna and Belden, Heidi			["Amy E. Vierhile is a senior NP at the University of Rochester Medical Center and assistant professor at the University of Rochester, School of Nursing, Rochester, N.Y.", "Donna Palumbo is a medical director, ADHD franchise at Pfizer, Inc., New York, N.Y.", "Heidi Belden is a medical director at Tris Pharma, Inc., Monmouth Junction, N.J."]	Copyright (C) 2017 Wolters Kluwer Health, Inc. All rights reserved.			10.1097/01.NPR.0000521995.38311.e7 PT - Article	ADHD;attention-deficit hyperactivity disorder;methylphenidate;neurobehavioral disorder;Attention Deficit Disorder with Hyperactivity
rayyan-11279569	Living with symptoms of attention deficit hyperactivity disorder in adulthood: a systematic review of qualitative evidence.	2017				2202-4433	15	4	1080-1153	Bjerrum, Merete and Pedersen, Preben and Larsen, Palle			["(1)Department of Public Health, Section for Nursing Science, Aarhus University, Aarhus, Denmark", "(2)Danish Centre of Clinical Guidelines", "(3)Danish Centre of Systematic Reviews: a Joanna Briggs Institute Centre of Excellence, Department of Medicine and Technology, University of Aalborg, Aalborg, Denmark"]	(C) 2017 by Lippincott williams & Wilkins, Inc.			10.11124/JBISRIR-2017-003357 PT - Review	ADHD;adult ADHD;coping strategies;managing daily living;Attention Deficit Disorder with Hyperactivity
rayyan-11279570	Parenting experiences of living with a child with attention deficit hyperactivity disorder: a systematic review of qualitative evidence.	2015				2202-4433	13	11	169-234	Laugesen, Britt and Groenkjaer, Mette			["(1) Clinic for Woman and Child Diseases and Urology, Aalborg University Hospital, Denmark", "(2) Clinical Nursing Research Unit, Aalborg University Hospital, Denmark", "(3) School of Nursing, University of Adelaide, Australia"]	(C) 2015 by Lippincott williams & Wilkins, Inc.			10.11124/jbisrir-2015-2449 PT - Review	Attention deficit hyperactivity disorder;children;parents;psychosocial factors;meta-synthesis;Attention Deficit Disorder with Hyperactivity;Only Child;Child
rayyan-11279571	Aerobic Exercise and Attention Deficit Hyperactivity Disorder: Brain Research.	2015				0195-9131	47	1	33-39	CHOI, JAE and HAN, DOUG and KANG, KYUNG and JUNG, HYE and RENSHAW, PERRY			(1)Department of Sports, Chung-Ang University, Anseong, REPUBLIC OF KOREA; (2)Department of Psychiatry, Chung-Ang University Hospital, Seoul, REPUBLIC OF KOREA; and (3)Brain Institute, Department of Psychiatry, University of Utah, Salt Lake City, UT	(C) 2015 American College of Sports Medicine			10.1249/MSS.0000000000000373 PT - Article	ATTENTION DEFICIT HYPERACTIVITY DISORDER;EXERCISE;PREFRONTAL CORTEX;TEMPORAL CORTEX;Attention Deficit Disorder with Hyperactivity;Brain
rayyan-11279572	Parenting experiences of living with a child with attention deficit hyperactivity disorder: a systematic review of qualitative evidence protocol.	2014				2202-4433	12	12	41-53	Laugesen, Britt and RN, MScN and Gronkjaer, Mette and RN, MNg			["(1) Clinic for Woman and Child Diseases and Urology, Aalborg University Hospital, Denmark", "(2) Clinical Nursing Research Unit, Aalborg University Hospital, Denmark", "(3) School of Nursing, University of Adelaide, South Australia."]	(C) 2014 by Lippincott williams & Wilkins, Inc.			10.11124/jbisrir-2014-1756 PT - Review	Attention deficit hyperactive disorder;ADHD;children;adolescents;family;parents;psychosocial factors;health beliefs;daily life;family life;life impairment;health care professionals;experiences;attitudes;perspectives;qualitative meta-synthesis.;Attention Deficit Disorder with Hyperactivity;Only Child;Child
rayyan-11279573	Cooccurrence of problems in activity level, attention, psychosocial adjustment, reading and writing in children with developmental coordination disorder.	2007				0342-5282	30	4	327-332	Tseng, Mei-Hui and Howe, Tsu-Hsin and Chuang, I-Ching and Hsieh, Ching-Lin			School of Occupational Therapy, College of Medicine, National Taiwan University, Taipei, Taiwan, ROC	Copyright (C) 2007 Wolters Kluwer Health, Inc. All rights reserved.			10.1097/MRR.0b013e3282f144c7 PT - Report	comorbidity;developmental coordination disorder;psychosocial problems;Motor Skills Disorders;Only Child;Child
rayyan-11279574	Quality of life of Israeli adults with borderline intelligence quotient and attention-deficit/hyperactivity disorder.	2007				0342-5282	30	1	55-60	Rimmerman, Arie and Yurkevich, Oren and Birger, Moshe and Azaiza, Fisal and Elyashar, Shlomo			["(a)School of Social Work, Social Welfare and Health Studies, University of Haifa, Mount Carmel, Haifa", "(b)Kibbutzim Rehabilitation Center, Herzelia, Israel", "(c)Beer Yaakov Psychiatric Hospital, Beer Yaakov", "(d)Director of Rehabilitation, Ministry of Social Affairs, Jerusalem, Israel"]	Copyright (C) 2007 Wolters Kluwer Health, Inc. All rights reserved.			10.1097/MRR.0b013e328013d8a0 PT - Report	attention-deficit/hyperactivity disorder;borderline intelligence quotient;quality of life;Quality of Life;Intelligence
rayyan-11279575	Racism as a Source of Health Disparity in Families with Children with Attention Deficit Hyperactivity Disorder.	2002				0161-9268	25	2	22-39	Kendall, Judy and RN, PhD and Hatton, Diane and RN, DNSc			["Professor; Department of Population-Based Nursing; School of Nursing; Oregon Health and Science University; Portland, Oregon", "Professor; Hahn School of Nursing; University of San Diego; San Diego, California"]	(C) 2002 Lippincott Williams & Wilkins, Inc.				ADHD;discrimination;health disparities;nursing research;racism;Attention Deficit Disorder with Hyperactivity;Only Child;Child
rayyan-11279576	High Prevalence of Attention Deficit Hyperactivity Disorder: Catalyst for Development of a School Health Coalition.	1999				0160-6379	22	1	38-49	LeFever, Gretchen and Butterfoss, Frances and Vislocky, Nicholas			["Assistant Professor of Pediatrics and Psychiatry (LeFever)", "Associate Professor of Pediatrics, Center for Pediatric Research, Eastern Virginia Medical School, Children's Hospital of The King's Daughters (Butterfoss)", "Special Education Coordinator, Norfolk Public Schools, Norfolk, Virginia (Vislocky)"]	Copyright (C) 1999 Wolters Kluwer Health, Inc. All rights reserved				attention deficit hyperactivity disorder;community collaboration;community empowerment;health promotion;school health coalition;Attention Deficit Disorder with Hyperactivity;School Health Services
rayyan-11279577	Treating Attention Deficit Hyperactivity Disorder.	2001				0361-1817	26	9	14-27	Valente, Sharon and RN, PhD			["ABOUT THE AUTHOR", "Sharon M. Valente, RN, PhD, FAAN, is a postdoctoral fellow, Veterans Affairs Greater Los Angeles Healthcare System, Los Angeles, Calif., and an assistant professor, University of Southern California, Los Angeles."]	(C) 2001 Lippincott Williams & Wilkins, Inc.				Attention Deficit Disorder with Hyperactivity
rayyan-11279578	Feasibility of using a humanoid robot for enhancing attention and social skills in adolescents with autism spectrum disorder.	2013				0342-5282	36	3	221-227	Jordan, Kimberlee and King, Marcus and Hellersteth, Sophia and Wiren, Anna and Mulligan, Hilda			["(a)Industrial Research Ltd", "(b)School of Physiotherapy, University of Otago, Christchurch, New Zealand", "(c)Department of Community Medicine and Rehabilitation, Umea University, Stockholm, Sweden"]	Copyright (C) 2013 Wolters Kluwer Health, Inc. All rights reserved.			10.1097/MRR.0b013e32835d0b43 PT - Article	autism spectrum disorder;education;robot;Child Development Disorders, Pervasive;Adolescent;Autistic Disorder;Robotics
rayyan-11279579	Children's Accounts of Attention-Deficit/Hyperactivity Disorder.	2003				0161-9268	26	2	114-130	Kendall, Judy and RN, PhD and Hatton, Diane and RN, DNSc and Beckett, Ann and RN, PhD and Leo, Michael and MS, PhC			School of Nursing, Oregon Health & Science University, Portland, Ore (Drs Kendall and Beckett and Mr Leo); the Hahn School of Nursing, University of San Diego, San Diego, Calif (Dr Hatton).	(C) 2003 Lippincott Williams & Wilkins, Inc.				ADHD;children;postmodern illness;qualitative research;Only Child;Child
rayyan-11279580	Aerobic Exercise, Cognitive Performance, and Brain Activity in Adolescents with Attention-Deficit/Hyperactivity Disorder.	2023				0195-9131	55	8	1445-1455	VAN RIPER, STEPHANIE and TEMPEST, GAVIN and PICCIRILLI, AARON and MA, QIANHENG and REISS, ALLAN			["(1)Center for Interdisciplinary Brain Sciences Research, Department of Psychiatry and Behavioral Sciences, Stanford University, Stanford, CA", "(2)Department of Sport, Exercise & Rehabilitation, Faculty of Health and Life Sciences, Northumbria University, Newcastle, UNITED KINGDOM", "(3)Departments of Radiology and Pediatrics, Stanford University, Stanford, CA"]	(C) 2023 American College of Sports Medicine			10.1249/MSS.0000000000003159 PT - Miscellaneous Article	FUNCTIONAL NEAR INFRARED SPECTROSCOPY;ADHD;CYCLING;MEMORY;INHIBITION;Brain;Adolescent
rayyan-11279581	Martial Arts and Cognitive Control in Children with Attention-Deficit Hyperactivity Disorder and Children Born Very Preterm: A Combined Analysis of Two Randomized Controlled Trials.	2023				0195-9131	55	5	777-786	LUDYGA, SEBASTIAN and HANKE, MANUEL and LEUENBERGER, RAHEL and BRUGGISSER, FABIENNE and PUHSE, UWE and GERBER, MARKUS and LEMOLA, SAKARI and CAPONE-MORI, ANDREA and KEUTLER, CLEMENS and BROTZMANN, MARK and WEBER, PETER			["(1)Department of Sport, Exercise and Health, University of Basel, Basel, SWITZERLAND", "(2)Department of Psychology, Bielefeld University, Bielefeld, GERMANY", "(3)Department of Psychology, University of Warwick, Coventry, UNITED KINGDOM", "(4)Division of Neuropediatrics, Kantonsspital Aarau, Clinic for Children and Teenagers, Aarau, SWITZERLAND", "(5)St. Elisabethen Krankenhaus Lorrach, Clinic…	(C) 2023 American College of Sports Medicine			10.1249/MSS.0000000000003110 PT - Article	EVENT-RELATED POTENTIALS;RESPONSE INHIBITION;N200;P300;JUDO;Attention Deficit Disorder with Hyperactivity;Only Child;Child
rayyan-11279582	Nutritional interventions to reduce symptoms in children and adults with attention deficit hyperactivity disorder: a scoping review protocol.	2017				2202-4433	15	9	2265-2269	Pedersen, Preben and Bjerrum, Merete and Larsen, Palle and Bjerrum, Stefan and Pedersen, Jette and Peters, Micah			["(1)Danish Center of Systematic Review, a Joanna Briggs Institute Center of Excellence, Danish Centre of Clinical Guidelines, Department of Health Science and Technology, Aalborg University, Aalborg, Denmark", "(2)Department of Nursing Science, Institute of Public Health, Aarhus University, Aarhus, Denmark", "(3)Psychiatric Clinic, Knudrisgade, Aarhus, Denmark", "(4)AAU Libraries, Aalborg Univer…	(C) 2017 by Lippincott williams & Wilkins, Inc.			10.11124/JBISRIR-2016-003134 PT - Review	ADHD;adults;children;experience;nutritional intervention;Attention Deficit Disorder with Hyperactivity;Only Child;Child
rayyan-11279583	Hyperbaric Oxygen to Assist Adults With Opioid Use Disorder in Reducing Methadone Dose.	2022				1088-4602	33	1	27-36	Wilson, Marian and PhD, MPH and Odom-Maryon, Tamara and Stanek, Karen and PhD, MD and Roush, Trevor and Muriungi, Joseph and Jesse, Alvina and Quock, Raymond and Layton, Matthew and PhD, MD			["Marian Wilson, PhD, MPH, RN-BC, Tamara Odom-Maryon, PhD, Joseph Muriungi, AA, and Alvina Jesse, AA, College of Nursing, Washington State University, Spokane.", "Marian Wilson, PhD, MPH, RN-BC, and Matthew Layton, PhD, MD, Program of Excellence in Addictions Research, Washington State University, Spokane.", "Marian Wilson, PhD, MPH, RN-BC, Joseph Muriungi, AA, and Matthew Layton, PhD, MD, Sleep …	(C) 2022International Nurses Society on Addictions			10.1097/JAN.0000000000000447 PT - Article	Hyperbaric Oxygen Therapy;Medication-Assisted Treatment;Methadone;Opioid Addiction;Opioid Use Disorder;Analgesics, Opioid;Hyperbaric Oxygenation;Oxygenators
rayyan-11279584	Biopsychosocial Factors Associated With Attention Problems in Children After Traumatic Brain Injury: A Systematic Review.	2021				0894-9115	100	3	215-228	Bolikal, Priya and Narad, Megan and Raj, Stacey and Kennelly, Megan and Kurowski, Brad and MD, MS			From the Division of Physical Medicine and Rehabilitation, Cincinnati Children's Hospital Medical Center, Cincinnati, Ohio (PDB, BGK); Department of Pediatrics, University of Cincinnati College of Medicine, Cincinnati, Ohio (PDB, BGK); Department of Neurology and Rehabilitation Medicine, University of Cincinnati College of Medicine, Cincinnati, Ohio (PDB, BGK); Division of Behavioral Medicine and…	Copyright (C) 2021 Wolters Kluwer Health, Inc. All rights reserved.			10.1097/PHM.0000000000001643 PT - Article	Brain Injury;Attention Problems;Children;Risk Factors;Brain;Brain Injuries
rayyan-11279585	Benefits of Methylphenidate for Long-Term Attention Problems After Traumatic Brain Injury in Childhood: A Randomized, Double-Masked, Placebo-Controlled, Dose-Titration, Crossover Trial.	2019				0885-9701	34	2	E1-E12	Kurowski, Brad and MD, MS and Epstein, Jeffery and Pruitt, David and Horn, Paul and Altaye, Mekibib and Wade, Shari			Division of Physical Medicine and Rehabilitation (Drs Kurowski, Pruitt, and Wade), Division of Behavioral Medicine and Clinical Psychology (Dr Epstein), Division of Neurology (Dr Horn), and Division of Biostatistics and Epidemiology (Dr Altaye), Cincinnati Children's Hospital Medical Center, Cincinnati, Ohio; and Departments of Pediatrics and Neurology and Rehabilitation Medicine (Drs Kurowski an…	Copyright (C) 2019 Wolters Kluwer Health, Inc. All rights reserved.			10.1097/HTR.0000000000000432 PT - Miscellaneous Article	attention problems;clinical trial;medication;pediatrics;traumatic brain injury;Brain;Methylphenidate
rayyan-11279586	Cognition and Other Predictors of Functional Disability Among Veterans With Mild Traumatic Brain Injury and Posttraumatic Stress Disorder.	2021				0885-9701	36	1	44-55	Stika, Monica and Riordan, Patrick and Aaronson, Alexandra and Herrold, Amy and Ellison, Rachael and Kletzel, Sandra and Drzewiecki, Michelle and Evans, Charlesnika and PhD, MPH and Mallinson, Trudy and High, Walter and Babcock-Parziale, Judith and Urban, Amanda and Pape, Theresa and Smith, Bridget			Department of Veterans Affairs (VA), Edward Hines, Jr. VA Hospital: Spinal Cord Injury/Disorder Service (Dr Stika), Mental Health Service Line: Neuropsychology Service (Drs Riordan, Drzewiecki, and Urban) and Psychiatry Service (Dr Aaronson), Research Service (Drs Bender Pape, Herrold, Kletzel, and Ellison), Center of Innovation for Complex Chronic Healthcare (Drs Bender Pape, Herrold, Kletzel, S…	Copyright (C) 2021 Wolters Kluwer Health, Inc. All rights reserved.			10.1097/HTR.0000000000000611 PT - Article	cognition;mental health conditions;mild traumatic brain injury;mTBI;neuropsychological assessment;posttraumatic stress disorder;PTSD;veteran;WHODAS;Brain;Stress Disorders, Post-Traumatic;Brain Injuries;Cognition
rayyan-11279587	Challenges Associated With Vascular Access Needs of Patients With Factitious Disorder.	2020				1533-1458	43	1	39-46	McMillan, Janet and DSN, APRN and PMHNP-BC, ACHPN			["Forrest General Home Care and Hospice, Hattiesburg, Mississippi.", "Janet P. McMillan, DSN, APRN, PMHNP-BC, ACHPN, CNE, is certified as both a psychiatric nurse practitioner and an advanced hospice and palliative care nurse. She draws her experience from her extensive nursing career, which began in 1982. For the past 20 years, Dr McMillan has worked in the home health and hospice fields providi…	(C) Copyright 2020 by Infusion Nurses Society			10.1097/NAN.0000000000000353 PT - Article	factitious disorder;mental illness;Munchausen syndrome by proxy;Neuma Catheter safety lock;PICC guard;tamper-evident device;vascular access challenges;Factitious Disorders
rayyan-11279588	Effectiveness of multisensory stimulation in managing neuropsychiatric symptoms in older adults with major neurocognitive disorder: a systematic review.	2018				2202-4433	16	8	1663-1708	Silva, Rosa and Abrunheiro, Sergio and Cardoso, Daniela and Costa, Paulo and Couto, Filipa and Agrenha, Catia and Apostolo, Joao			["(1)Universidade Catolica Portuguesa, Nursing School, Porto, Portugal", "(2)Portugal Centre for Evidence Based Practice: a Joanna Briggs Institute Centre of Excellence", "(3)Health Sciences Research Unit: Nursing, Nursing School of Coimbra, Coimbra, Portugal", "(4)Neurology Department, Centro Hospitalar e Universitario de Coimbra (CHUC), Coimbra, Portugal"]	(C) 2018 by Lippincott williams & Wilkins, Inc.			10.11124/JBISRIR-2017-003483 PT - Review	Neurocognitive disorder;multisensory stimulation;neuropsychiatric symptoms;older adults
rayyan-11279589	Echoes of the Past: Recognizing Co-occurring Alcohol Use Disorder and Posttraumatic Stress Disorder in the American Veteran Population.	2017				1088-4602	28	1	49-52	Fogger, Susanne and DNP, CRNP and PMHNP-BC, CARN-AP and Hart, Joshua and MSN, CRNP and PMHNP-BC, DNPc			Susanne A. Fogger, DNP, CRNP, PMHNP-BC, CARN-AP, FAANP, VA Nursing Academic Partnership-Graduate Education for Psychiatric Nurse Practitioners, School of Nursing, University of Alabama at Birmingham.Joshua J. Hart, MSN, CRNP, PMHNP-BC, DNPc, VA Nursing Academic Partnership-Graduate Education for Psychiatric Nurse Practitioners, Birmingham Veterans Administration Medical Center, Alabama.	(C) 2017International Nurses Society on Addictions			10.1097/JAN.0000000000000159 PT - Review	alcohol use disorder;co-occurring disorders;PTSD;veteran;Stress Disorders, Post-Traumatic;Alcoholics;Veterans
rayyan-11279590	Acute Myocardial Infarction and Posttraumatic Stress Disorder: The Consequences of Cumulative Adversity.	1999				0889-4655	13	3	33-45	Alonzo, Angelo			Angelo A. Alonzo, PhD; Associate Professor; Department of Sociology; The Ohio State University; Columbus, Ohio	Copyright (C) 1999 by Aspen Publishers, Inc.				acute myocardial infarction;care-seeking;coping;cumulative adversity;delay;life events;posttraumatic stress disorder;Myocardial Infarction;Stress Disorders, Post-Traumatic
rayyan-11279591	Lessons Learned in Outpatient Physical Therapy for Motor Functional Neurological Disorder.	2023				1557-0576	47	1	52-59	Maggio, Julie and PT, DPT and Kyle, Kevin and Stephen, Christopher and MB ChB, MS and Perez, David and MD, MMSc				(C) 2023 Academy of Neurologic Physical Therapy, APTA			10.1097/NPT.0000000000000415 PT - Article	functional movement disorder;functional neurological disorder;physical therapy;physiotherapy;treatment;Nervous System Diseases
rayyan-11279592	Acute Traumatic Stress Screening Can Identify Patients and Their Partners at Risk for Posttraumatic Stress Disorder Symptoms After a Cardiac Arrest: A Multicenter Prospective Cohort Study.	2022				0889-4655	37	4	394-401	Armand, Sophia and Wagner, Mette and Ozenne, Brice and Verbunt, Jeanine and MD, PhD and Sep, Simone and Berg, Selina and MHS, PhD and Knudsen, Gitte and Stenbaek, Dea and PsyM, PhD			["Sophia Armand, PsyM PhD Student, Neurobiology Research Unit, Rigshospitalet, Copenhagen, and Department of Psychology, University of Copenhagen, Copenhagen, Denmark.", "Mette K. Wagner, MSN PhD Student, Department of Cardiology, Rigshospitalet, Copenhagen, Denmark.", "Brice Ozenne, PhD Post-doc, Neurobiology Research Unit, Rigshospitalet, Copenhagen, and Department of Public Health, Section of …	Copyright (C) 2022 Wolters Kluwer Health, Inc. All rights reserved			10.1097/JCN.0000000000000829 PT - Article	caregivers;family;heart arrest;posttraumatic stress disorders;resuscitation;Cohort Studies;Stress Disorders, Post-Traumatic;Heart Arrest
rayyan-11279593	Conquering the Craving: Treatment to Curb Alcohol Use Disorder.	2019				0743-2550	36	3	148-156	Umhau, John			John C. Umhau, MD, MPH, CPE, is board certified in addiction medicine. He was formerly with the National Institute on Alcohol Abuse and Alcoholism and currently practices at alcoholrecoverymedicine.com	(C) 2019 by InterVarsity Christian Fellowship			10.1097/CNJ.0000000000000624 PT - Article	alcohol dependence;alcohol deprivation effect;alcohol use disorder;AUD;naltrexone;nursing;pharmacotherapy;Sinclair Method;Alcoholics
rayyan-11279594	The Effects of Aerobic Exercise on Academic Engagement in Young Children With Autism Spectrum Disorder.	2011				0898-5669	23	2	187-193	Oriel, Kathryn and PT, EdD and George, Cheryl and Peckus, Rebecca and Semon, Amanda			Department of Physical Therapy, Lebanon Valley College, Annville, Pennsylvania.	(C) 2011 Lippincott Williams & Wilkins, Inc.			10.1097/PEP.0b013e318218f149 PT - Article	aerobic exercise;attention;autism spectrum disorder;child;educational activities;physical therapy/methods;special education;stereotypic movement disorder/therapy;Only Child;Child;Child Development Disorders, Pervasive;Autistic Disorder
rayyan-11279595	Short-Term Neurologic Manifestations of Repetitive Head Impacts Among Athletes: A Scoping Review.	2022				0885-9701	37	5	318-325	Stephen, Steve and Hasman, Linda and Goldenberg, May and Merchant-Borna, Kian and MPH, MBA and Kawata, Keisuke and Mannix, Rebekah and MD, MPH and Bazarian, Jeffrey and MD, MPH			University of Rochester, Rochester, New York (Mr Stephen, Mss Hasman, Goldenberg, and Mr Merchant-Borna, and Dr Bazarian); Indiana University, Bloomington (Dr Kawata); and Boston Children's Hospital, Harvard Medical School, Boston, Massachusetts (Dr Mannix).	Copyright (C) 2022 Wolters Kluwer Health, Inc. All rights reserved.			10.1097/HTR.0000000000000767 PT - Article	concussion;contact sports;head impact exposure;head injury;neurologic dysfunction;repetitive head hits;repetitive head trauma;sensors;subconcussive head hits;traumatic brain injury;Sports
rayyan-11279596	Stimulant Prescribing Error Assessment Rubric Development.	2022				1549-8417	18	1	e282-e289	Loskutova, Natalia and MD, PhD and Lutgen, Cory and Smail, Craig and Staton, Elizabeth and Nichols, Stephanie and PharmD, BCPS and Pinckney, Richard and MD, MPH			["From the (*)American Academy of Family Physicians National Research Network, Leawood, Kansas", "(+)Department of Family Medicine, University of Colorado, Aurora, Colorado", "(++)University of New England, Portland, Maine", "([S])University of Vermont College of Medicine, Burlington, Vermont."]	Copyright (C) 2022 Wolters Kluwer Health, Inc. All rights reserved			10.1097/PTS.0000000000000775 PT - Article	attention-deficit/hyperactivity disorder;adults;medication errors;classification;stimulants
rayyan-11279597	Behavior Problems Following Childhood TBI: The Role of Sex, Age, and Time Since Injury.	2020				0885-9701	35	5	E393-E404	Wade, Shari and Kaizar, Eloise and Narad, Megan and Zang, Huaiyu and Kurowski, Brad and MD, MS and Miley, Aimee and BA, BS and Moscato, Emily and Aguilar, Jessica and Yeates, Keith and Taylor, H. and Zhang, Nanhua			University of Cincinnati College of Medicine, Ohio (Drs Wade, Narad, and Zhang and Mr Zang); College of Arts and Science, University of Cincinnati, Ohio (Dr Wade and Mrs Moscato); Divisions of Pediatric Rehabilitation Medicine (Drs Wade and Aguilar and Ms Miley and Mrs Moscato), Behavioral Medicine and Clinical Psychology (Dr Narad), Biostatics and Epidemiology (Mr Zang and Dr Zhang), and Physica…	Copyright (C) 2020 Wolters Kluwer Health, Inc. All rights reserved.			10.1097/HTR.0000000000000567 PT - Article	age;behavioral problems;gender;pediatric brain injury;time since injury;Brain Injuries
rayyan-11279598	Impact of Secondary ADHD on Long-Term Outcomes After Early Childhood Traumatic Brain Injury.	2020				0885-9701	35	3	E271-E279	Narad, Megan and Riemersma, Jacqlyn and Wade, Shari and Smith-Paine, Julia and Morrison, Paige and Taylor, H. and Yeates, Keith and Kurowski, Brad and MD, MS			Divisions of Behavioral Medicine and Clinical Psychology (Dr Narad) and Physical Medicine & Rehabilitation (Drs Wade and Kurowski and Ms Smith-Paine), Cincinnati Children's Hospital Medical Center, Cincinnati, Ohio; Departments of Pediatrics (Drs Narad, Wade, and Kurowski) and Neurology and Rehabilitation Medicine (Dr Kurowski), University of Cincinnati College of Medicine (Mss Riemersma and Morr…	Copyright (C) 2020 Wolters Kluwer Health, Inc. All rights reserved.			10.1097/HTR.0000000000000550 PT - Article	ADHD;adolescents;attention problems;functional outcomes;pediatric traumatic brain injury;Brain;Brain Injuries
rayyan-11279599	NPs' use of guidelines to diagnose and treat childhood ADHD.	2019				0361-1817	44	7	37-42	Jansen, Mashelle and DNP, FNP-BC			Mashelle Jansen is an assistant clinical professor at Upstate Medical University, College of Nursing, Syracuse, N.Y.	Copyright (C) 2019 Wolters Kluwer Health, Inc. All rights reserved.			10.1097/01.NPR.0000559845.76249.48 PT - Article	American Academy of Pediatrics (AAP);attention-deficit hyperactivity disorder (ADHD);behavior therapy;diagnostic tests;evidence-based practice;stimulant medication
rayyan-11279600	Simulated Driving Performance, Self-Reported Driving Behaviors, and Mental Health Symptoms in Adolescent Novice Drivers.	2018				0029-6562	67	3	202-211	McDonald, Catherine and Sommers, Marilyn and Fargo, Jamison and Seacrist, Thomas and Power, Thomas			["Catherine C. McDonald, PhD, RN, FAAN, is Assistant Professor, School of Nursing, University of Pennsylvania; Department of Pediatrics, Perelman School of Medicine at the University of Pennsylvania; and Center for Injury Research and Prevention, Children's Hospital of Philadelphia, Pennsylvania.", "Marilyn S. Sommers, PhD, RN, FAAN, is Professor Emerita, School of Nursing, University of Pennsylv…	Copyright (C) 2018 Wolters Kluwer Health, Inc. All rights reserved			10.1097/NNR.0000000000000270 PT - Article	adolescent;attention-deficit/hyperactivity disorder;conduct disorder;oppositional defiant disorder;risky driving behaviors;Adolescent
rayyan-11279601	ADHD: From childhood to young adulthood.	2018				0361-1817	43	3	8-15	Wesemann, Daniel and DNP, ARNP and Van Cleve, Susan and DNP, ARNP and CPNP-PC, PMHS			["Daniel Wesemann is an assistant clinical professor and director of the Psychiatric/Mental Health Nurse Practitioner program at the University of Iowa, College of Nursing, Iowa City, Iowa.", "Susan N. Van Cleve is a clinical professor and primary care pediatric NP and program director at the University of Iowa, College of Nursing, Iowa City, Iowa."]	Copyright (C) 2018 Wolters Kluwer Health, Inc. All rights reserved.			10.1097/01.NPR.0000530307.76316.cf PT - Article	ADHD;attention-deficit hyperactivity disorder;neurodevelopmental disorders;psychopharmacology;stimulant and nonstimulant medications
rayyan-11279602	Randomized Controlled Trial of Exercise for ADHD and Disruptive Behavior Disorders.	2016				0195-9131	48	7	1397-1407	BUSTAMANTE, EDUARDO and DAVIS, CATHERINE and FRAZIER, STACY and RUSCH, DANA and FOGG, LOUIS and ATKINS, MARC and MARQUEZ, DAVID			(1)Department of Kinesiology and Nutrition, University of Illinois at Chicago, Chicago, IL; (2)Georgia Prevention Institute, Medical College of Georgia, Georgia Regents University, Augusta, GA; (3)Center for Children and Families, Department of Psychology, Florida International University, Miami, FL; (4)Institute for Juvenile Research, Department of Psychiatry, University of Illinois at Chicago, …	(C) 2016 American College of Sports Medicine			10.1249/MSS.0000000000000891 PT - Miscellaneous Article	BEHAVIOR DISORDERS;PHYSICAL ACTIVITY;ADHD;EXECUTIVE FUNCTION;URBAN POVERTY;Mental Disorders;Attention Deficit and Disruptive Behavior Disorders;Random Allocation
rayyan-11279603	The Use of the ADHD Self-Rating Scale (ASRS-6) in the Homeless: Psychometric Properties, Alcohol Use, and Self-Nurse Agreement.	2013				1088-4602	24	2	108-115	Hesse, Morten and Thiesen, Henrik			["Morten Hesse, PhD, Centre for Alcohol and Drug Research, Aarhus University, Copenhagen, Denmark.", "Henrik Thiesen, MD, City of Copenhagen HealthTeam, Copenhagen, Denmark."]	(C) 2013International Nurses Society on Addictions			10.1097/JAN.0b013e3182929447 PT - Article	alcohol dependence;attention-deficit/hyperactivity disorder;clinical observation;homeless;nursing;symptoms rating;Psychometrics;Alcoholics
rayyan-11279604	Recognizing and treating Adult ADHD.	2012				0361-1817	37	3	41-46	Valente, Sharon and APRN, BC and PhD, FAAN and Kennedy, Barbara and ND, ACRN			["Sharon Valente is an associate chief of Nursing Services, Research/Education Dept of Veterans Affairs GLA, in Los Angeles, CA.", "Barbara L. Kennedy is an associate professor at the California State University in Dominguez Hills, CA. She is also community faculty at Dept of Veterans Affairs GLA, in Los Angeles, CA."]	(C) 2012 Lippincott Williams & Wilkins, Inc.			10.1097/01.NPR.0000411105.20240.8c PT - Article	Attention deficit/hyperactivity disorder;adults with ADHD;neurobehavioral disorder
rayyan-11279605	Perspectives of College Students on their Childhood ADHD.	2010				0361-929X	35	4	226-231	Bartlett, Robin and PhD, RN-BC and Rowe, Tracie and MS, RN and Shattell, Mona and PhD, RN			["Robin Bartlett, PhD, RN-BC, is an Associate Professor at School of Nursing, University of North Carolina at Greensboro. The author can be reached via e-mail at robin_bartlett@uncg.edu", "Tracie S. Rowe, MS, RN, is a Staff Nurse at Moses Cone Health System.", "Mona M. Shattell, PhD, RN, is an Associate Professor at School of Nursing University of North Carolina at Greensboro."]	(C) 2010 Lippincott Williams & Wilkins, Inc.			10.1097/NMC.0b013e3181de3bb3 PT - Article	Adolescents;Attention-deficit hyperactivity disorder;ADHD;Child
rayyan-11279606	Empowering Preadolescents With ADHD: Demons or Delights.	2003				0161-9268	26	2	131-139	Frame, Kathleen and RN, DNSc			Rutgers, The State University of New Jersey, Camden, NJ.	(C) 2003 Lippincott Williams & Wilkins, Inc.				adaptation;attention-deficit hyperactivity disorder;empowerment;perceptions;preadolescents
rayyan-11279607	A STUDY OF SELF-PERCEPTION IN HYPERACTIVE CHILDREN.	1999				0361-929X	24	1	12-19	DUMAS, DENISE and MSc, RN and PELLETIER, LOUISE and PhD, RN			["Denise Dumas is assistant head nurse on a child psychiatry unit in Quebec at the Hotel-Dieu du Sacre-Cocur de Jesus de Quebec, Quebec, Canada.", "Louise Pelletier is associate professor at the Faculty des sciences infirmieres, University Laval, Ste-Foy, Quebec, Canada. She can be reached at Faculty des sciences infirmieres, University Laval, Ste-Foy, Quebec G1K 7P4, Canada. E-mail: Louise.Pelle…	(C) 1999 Lippincott Williams & Wilkins, Inc.				Attention deficit disorder with hyperactivity;Mental health;Only Child;Child
rayyan-11279608	Central nervous system deficits in fetal alcohol spectrum disorder.	2015				0361-1817	40	4	24-33	Roszel, Elizabeth and DNP, CPNP-PC			Elizabeth L. Roszel is a primary care PNP at Suncoast Community Health Center, Wimauma, Fla.	Copyright (C) 2015 Wolters Kluwer Health, Inc. All rights reserved.			10.1097/01.NPR.0000444650.10142.4f PT - Article	central nervous system deficits;fetal alcohol spectrum disorder;fetal alcohol syndrome;intellectual disability;Alcoholics;Central Nervous System
rayyan-11279609	Early Motor Delays During the First 2 Years of Life in Autism Spectrum Disorder: A Scoping Review.	2024				0898-5669	36	1	19-35	Nies, Kara and PT, DPT and Baldwin, Jane and PT, DPT and Kaur, Maninderjit and PT, PhD			Physical Therapy Department (Dr Nies), Cambridge Public Schools, Cambridge, Massachusetts; Physical Therapy Program (Drs Baldwin and Kaur), MGH Institute of Health Professions, Charlestown, Massachusetts.	Copyright (C) 2024 Academy of Pediatric Physical Therapy of the American Physical Therapy Association			10.1097/PEP.0000000000001068 PT - Report	autism spectrum disorder;fine motor;gross motor;infants;posture;Child Development Disorders, Pervasive;Autistic Disorder
rayyan-11279610	Physical Therapy Management of Children With Developmental Coordination Disorder: An Evidence-Based Clinical Practice Guideline From the Academy of Pediatric Physical Therapy of the American Physical Therapy Association.	2020				0898-5669	32	4	278-313	Dannemiller, Lisa and PT, DSc and Mueller, Melinda and PT, DPT and Leitner, Adrah and PT, DPT and Iverson, Erin and PT, DPT and Kaplan, Sandra and PT, DPT and PhD, FAPTA			Physical Therapy Program (Dr Dannemiller), University of Colorado, Aurora, Colorado; Cherry Creek Public Schools (Dr Mueller), Greenwood Village, Colorado; Private Practice (Dr Leitner), Denver, Colorado; Department of Physical Therapy (Dr Iverson), Cincinnati Children's Hospital Medical Center, Cincinnati, Ohio; Department of Rehabilitation and Movement Sciences (Dr Kaplan), Rutgers University, …	Copyright (C) 2020 Academy of Pediatric Physical Therapy of the American Physical Therapy Association			10.1097/PEP.0000000000000753 PT - Miscellaneous Article	clinical practice guideline;developmental coordination disorder;motor skills disorders;pediatrics;Motor Skills Disorders
rayyan-11279611	Postural Control of Anteroposterior and Mediolateral Sway in Children With Probable Developmental Coordination Disorder.	2015				0898-5669	27	4	328-335	Chen, Fu-Chen and Tsai, Chia-Liang and Chang, Wen-Dien and Li, Yao-Chuen and Chou, Chun-Liang and Wu, Sheng-Kuang			Department of Recreational Sport & Health Promotion (Dr Chen), National Pingtung University of Science and Technology, Pingtung County, Taiwan; Institute of Physical Education, Health, and Leisure Studies (Dr Tsai), National Cheng Kung University, Tainan City, Taiwan; Department of Sports Medicine (Dr Chang), China Medical University, Taichung City, Taiwan; Department of Kinesiology (Mr Li), McMa…	Copyright (C) 2015 Academy of Pediatric Physical Therapy of the American Physical Therapy Association			10.1097/PEP.0000000000000186 PT - Article	analysis of variance;child;developmental coordination disorder/physiopathology;female;human;male;postural balance/physiology;psychomotor performance;Only Child;Child;Posture;Motor Skills Disorders;Probability
rayyan-11279612	A Preliminary Examination of Prolonged Exposure Therapy With Iraq and Afghanistan Veterans With a Diagnosis of Posttraumatic Stress Disorder and Mild to Moderate Traumatic Brain Injury.	2012				0885-9701	27	1	26-32	Wolf, Gregory and Strom, Thad and Kehle, Shannon and Eftekhari, Afsoon			James A. Haley Veterans Affairs Medical Center, Tampa, Florida (Dr Wolf); Department of Veterans Affairs Medical Center and Department of Psychiatry, University of Minnesota (Dr Strom); Department of Veterans Affairs Medical Center (Dr Kehle), Minneapolis, Minneapolis; and National Center for PTSD, Dissemination and Training Division, Menlo Park, California (Dr Eftekhari).	(C) 2012 Lippincott Williams & Wilkins, Inc.			10.1097/HTR.0b013e31823cd01f PT - Miscellaneous Article	evidence-based treatments;posttraumatic stress disorder;prolonged exposure therapy;psychotherapy;traumatic brain injury;Veterans;Stress Disorders, Post-Traumatic;Brain;Brain Injuries
rayyan-11279613	Motor and Postural Response Profiles of Four Children with Developmental Coordination Disorder.	2005				0898-5669	17	1	18-29	Inder, Joanne and Sullivan, S			School of Physiotherapy, University of Otago, Dunedin, New Zealand	(C) 2005 Lippincott Williams & Wilkins, Inc.				developmental coordination disorder;postural responses;balance;motor performance;posturography;Only Child;Posture;Motor Skills Disorders;Child
rayyan-11279614	Grip force control is dependent on task constraints in children with and without developmental coordination disorder.	2011				0342-5282	34	2	93-99	Law, Sui-Heung and Lo, Sing and Chow, Susanna and Cheing, Gladys			["(a) Department of Rehabilitation Sciences, The Hong Kong Polytechnic University", "(b) Faculty of Arts and Sciences, The Hong Kong Institute of Education, Kowloon, Hong Kong"]	(C) 2011 Lippincott Williams & Wilkins, Inc.			10.1097/MRR.0b013e32833f0519 PT - Article	developmental coordination disorder;grip force;motor control;task dependent;Only Child;Child;Motor Skills Disorders;Hand Strength
rayyan-11279615	Wonders and Worries of Parenting a Child With Asperger Syndrome & Nonverbal Learning Disorder.	2006				0361-929X	31	1	39-44	Little, Liza and PsyD, RN and Clark, Robin and MS, ARNP			["Liza Little is an Associate Director of Clinical Services, Spurwink, Portland, ME. She can be reached via e-mail at llittle@spurwink.org.", "Robin R. Clark is a Nurse Practitioner, Department of Neurology and Neurosurgery, Dartmouth-Hitchcock Medical Center, Lebanon, NH."]	(C) 2006 Lippincott Williams & Wilkins, Inc.				Asperger syndrome;Nonverbal learning disorder;Qualitative research;Parenting;Asperger Syndrome;Only Child;Learning Disorders;Child
rayyan-11279616	A comparison of three balance-assessment scales for patients after stroke with various levels of balance disorder.	2020				0342-5282	43	4	337-341	Rudolf, Marko and Vidmar, Gaj and Goljar, Nika			["(a)University Rehabilitation Institute, Republic of Slovenia", "(b)Faculty of Medicine, University of Ljubljana, Ljubljana", "(c)University of Primorska, FAMNIT, Slovenia"]	Copyright (C) 2020 Wolters Kluwer Health, Inc. All rights reserved.			10.1097/MRR.0000000000000431 PT - Article	assessment scales;balance;Functional Ambulation Classification;stroke;Stroke
rayyan-11279617	Return to work for adults following stroke: a scoping review of interventions, factors, barriers, and facilitators.	2023				2689-8381	21	9	1794-1837	Coutts, Emma and Cooper, Kay			["(1)Speech and Language Therapy, NHS Grampian, Fraserburgh UK", "(2)School of Health Sciences, Robert Gordon University, Aberdeen, UK", "(3)The Scottish Centre for Evidence-based, Multi-professional Practice: A JBI Centre of Excellence, Robert Gordon University, Aberdeen, UK"]	(C) 2023 JBI			10.11124/JBIES-22-00174 PT - Miscellaneous Article	aphasia;dysarthria;return to work;speech disorders;stroke
rayyan-11279618	Thrombocytopenia: Effect in Ischemic and Hemorrhagic Stroke.	2021				0730-4625	40	3	139-148	Collins Yoder, Angela and Smith PhD, RN and CCNS, ACNS and BC, SCRN and Hines, Cheryl and EdD, MSN			["Angela Smith Collins Yoder, PhD, RN, CCNS, ACNS BC, SCRN, is a clinical professor at Capstone College of Nursing, The University of Alabama, Tuscaloosa, Alabama, and a critical care clinical nurse specialist at Ascension Sacred Heart Pensacola Florida, Pensacola, Florida.", "Cheryl B. Hines, EdD, MSN, CRNA, is a clinical assistant professor at Capstone College of Nursing, and a nurse anesthetis…	Copyright (C) 2021 Wolters Kluwer Health, Inc. All rights reserved.			10.1097/DCC.0000000000000471 PT - Miscellaneous Article	Autoimmune platelet diseases;Comprehensive stroke care;Drug-induced diseases;Platelets;Procedural considerations with low platelets;Thrombocytopenia;Stroke
rayyan-11279619	Effects of Slow-Stroke Back Massage on Symptom Cluster in Adult Patients With Acute Leukemia: Supportive Care in Cancer Nursing.	2017				0162-220X	40	1	31-38	Miladinia, Mojtaba and Baraz, Shahram and Shariati, Abdolali and Malehi, Amal			Author Affiliations: Nursing Care Research Center in Chronic Diseases, School of Nursing and Midwifery (Mr Miladinia, Dr Baraz, Mr Shariati), and Department of Biostatistics and Epidemilogy, School of Public Health (Dr Malehi), Ahvaz Jundishapur University of Medical Sciences, Ahvaz, Iran.	Copyright (C) 2017 Wolters Kluwer Health, Inc. All rights reserved			10.1097/NCC.0000000000000353 PT - Article	Acute leukemia;Chemotherapy;Complementary medicine;Fatigue;Massage therapy;Nursing;Pain;Randomized controlled trial;Sleep;Slow-stroke back massage;Oncology Nursing
rayyan-11279620	Heat Stroke: Helping patients keep their cool.	2011				0361-1817	36	5	48-52	Mattis, Joseph and MSN, CRNP and Yates, Adam and MD, FACEP			Joseph G. Mattis is an NP at UPMC Mercy, Department of Emergency Medicine, Pittsburgh, Pa. and a faculty member at the University of Pittsburgh, School of Nursing. Adam M. Yates is an attending physician/associate director at UPMC Mercy, Department of Emergency Medicine, Pittsburgh, Pa.	(C) 2011 Lippincott Williams & Wilkins, Inc.			10.1097/01.NPR.0000396476.99238.39 PT - Article	heat-related illness;hyperthermia;management of heat stroke;thermoregulation;Heat Stroke;Hot Temperature;Stroke
rayyan-11279621	Secondary Stroke Prevention.	2008				0889-4655	23	1	34-41	Rincon, Fred and Sacco, Ralph and MS, MD and FAHA, FAAN			["Fred Rincon, MD Post-Doctoral Clinical Fellow and Clinical Assistant in Neurology, Department of Neurology, The Neurological Institute of New York, Columbia University Medical Center.", "Ralph L. Sacco, MS, MD, FAHA, FAAN Chairman, Department of Neurology, The Miller School of Medicine, University of Miami, Florida."]	(C) 2008 Lippincott Williams & Wilkins, Inc.			10.1097/01.JCN.0000305059.81000.d3 PT - Article	atrial fibrillation;carotid stenosis;cerebral ischemia;diabetes mellitus;heart septal defects;hypercholesterolemia;hypertension;risk factors;stroke;transient ischemic attack;Stroke
rayyan-11279622	The Metabolic Syndrome: A Common Hyperinsulinemic Disorder With Severe Health Effects.	2006				0029-666X	41	3	115-122	Anderson, John and Prytherch, Susan and MPH, RD and Sparling, Marilyn and MPH, RD and LDN, CDE and Barrett, Carolyn and MS, MPH and RD, LDN and Guyton, John			["John J.B. Anderson, PhD, is from the Department of Nutrition, Schools of Public Health and Medicine, University of North Carolina, Chapel Hill.", "Susan A. Prytherch, MPH, RD, LDN, is from the Department of Nutrition, Schools of Public Health and Medicine, University of North Carolina, Chapel Hill.", "Marilyn Sparling, MPH, RD, LDN, CDE, is from the Department of Medicine, Duke University Medic…	(C) 2006 Lippincott Williams & Wilkins, Inc.
rayyan-11279623	Effects of Load Addition During Gait Training on Weight-Bearing and Temporal Asymmetry After Stroke: A Randomized Clinical Trial.	2020				0894-9115	99	3	250-256	Ribeiro, Tatiana and Souza PT, PhD and Gomes de Souza e Silva, Emilia and Regalado, Isabelly and Silva, Stephano and Tomaz da PT, Msc and Sousa, Catarina and de Oliveira PT, PhD and Ribeiro, Karyna and Myrelly Oliveira Bezerra de Figueiredo PT, PhD and Lindquist, Ana and Raquel Rodrigues PT, PhD			From the Department of Physical Therapy, Federal University of Rio Grande do Norte, Natal, Rio Grande do Norte, Brazil.	Copyright (C) 2020 Wolters Kluwer Health, Inc. All rights reserved.			10.1097/PHM.0000000000001314 PT - Article	Stroke;Neurologic Locomotion Disorder;Neurorehabilitation;Exercise Therapy;Gait;Weight-Bearing
rayyan-11279624	Pharyngeal width and aspiration after stroke.	2019				0342-5282	42	2	152-159	Jung, Il and Lee, Ho and Cha, Eunsil and Song, Jimin and Baek, Seungki and Jung, Kwang-Ik and Yoo, Woo-Kyoung and Ohn, Suk			Department of Physical Medicine and Rehabilitation, Hallym University Sacred Heart Hospital, Hallym University College of Medicine, Anyang, Gyeonggi-do, Republic of Korea	Copyright (C) 2019 Wolters Kluwer Health, Inc. All rights reserved.			10.1097/MRR.0000000000000348 PT - Article	aspiration;deglutition disorder;pharynx;stroke;Stroke
rayyan-11279625	Long-term cognitive functional limitations post stroke: objective assessment compared with self-evaluations and spouse reports.	2008				0342-5282	31	3	231-239	Wendel, Kerstin and Risberg, Jarl and Pessah-Rasmussen, Helene and Stahl, Agneta and Iwarsson, Susanne			["Departments of (a)Health Sciences", "(b)Psychology", "(c)Technology and Society, Lund University", "(d)Department of Neurology, Malmo University Hospital"]	Copyright (C) 2008 Wolters Kluwer Health, Inc. All rights reserved.			10.1097/MRR.0b013e3283021912 PT - Article	cerebrovascular accident;cognition disorder;self-evaluation
rayyan-11279626	Inpatient Rehabilitation for Acute Presentations of Motor Functional Neurological Disorder: A Retrospective Cohort Study.	2024				0894-9115	103	2	99-104	Polich, Ginger and MD, MS and Zalanowski, Stacey and PT, DPT and Lewis, Julie and Sugarman, Sarah and OTD, OTR and Christopulos, Kanella and MS, CCC-SLP and Hebb, Caitlin and MT-BC, NMT and Perez, David and MD, MMSc and Baslet, Gaston and Shah, Priyanca and DO, MBA and Herman, Seth			From the Spaulding Rehabilitation Hospital, Boston, Massachusetts (GP, SZ, JML, SS, KC, CH, PS); Brigham and Women's Hospital, Boston, Massachusetts (GP, GB); MedRhythms, Inc, Boston, Massachusetts (CH); Massachusetts General Hospital, Boston, Massachusetts (DLP); and California Rehabilitation Institute, Cedars Sinai Medical Center, Los Angeles, California (SH).	Copyright (C) 2024 Wolters Kluwer Health, Inc. All rights reserved.			10.1097/PHM.0000000000002303 PT - Article	Functional Neurological Disorder;Inpatient Rehabilitation;Physical Therapy;Occupational Therapy;Cohort Studies;Nervous System Diseases
rayyan-11279627	A Comparison Between the Involuntary and Voluntary Treatment of Patients With Alcohol Use Disorder in a Residential Rehabilitation Treatment Program.	2019				1088-4602	30	1	57-60	Boit, Hellen and MSN, CNP and Palmer, Glen and Olson, Stephen			Hellen Boit, MSN, CNP, Glen A. Palmer, PhD, and Stephen A. Olson, BS, St. Cloud VA Health Care System, Minnesota.	(C) 2019International Nurses Society on Addictions			10.1097/JAN.0000000000000248 PT - Article	Alcohol Use Disorder;Involuntary Treatment;Residential Treatment;Veterans;Alcoholics
rayyan-11279628	A Testimony of Christian Drug Rehabilitation: Transformed by the Power of God.	2023				0743-2550	40	3	E36-E39	Yeh, Pi-Ming			Pi-Ming Yeh, PhD, RN, is an associate professor at East Tennessee State University, teaching Advanced Quantitative Design and Data Analysis in Nursing Research. Her research focuses on factors influencing people's psychological well-being. She serves as Epsilon Sigma at-Large Chapter President.	(C) 2023 by InterVarsity Christian Fellowship			10.1097/CNJ.0000000000001084 PT - Miscellaneous	addiction;Christian drug rehabilitation;drug rehabilitation;drug withdrawal;nursing;Operation Dawn;recovery;substance use disorder (SUD)
rayyan-11279629	Cognitive Rehabilitation With Mobile Technology and Social Support for Veterans With TBI and PTSD: A Randomized Clinical Trial.	2019				0885-9701	34	1	1-10	Elbogen, Eric and Dennis, Paul and Van Voorhees, Elizabeth and Blakey, Shannon and Johnson, Jacqueline and Johnson, Sally and Wagner, H. and Hamer, Robert and Beckham, Jean and Manly, Tom and Belger, Aysenil			Veterans Affairs (VA) Mid-Atlantic Mental Illness Research, Education and Clinical Center (MIRECC), Durham, North Carolina (Drs Elbogen, Dennis, Van Voorhees, Wagner, and Beckham); Department of Psychiatry and Behavioral Sciences, Duke University School of Medicine, Durham, North Carolina (Drs Elbogen, Dennis, Van Voorhees, Wagner, and Beckham); Departments of Psychology and Neuroscience (Ms Blak…	Copyright (C) 2019 Wolters Kluwer Health, Inc. All rights reserved.			10.1097/HTR.0000000000000435 PT - Miscellaneous Article	cognitive rehabilitation;emotion regulation;executive function;mobile technology;posttraumatic stress disorder;social support;traumatic brain injury;veterans;Stress Disorders, Post-Traumatic;Brain Injuries;Social Support;Cognition
rayyan-11279630	Functional Independence Measure (FIM) assessing outcome in medical rehabilitation of neurologically ill adolescents.	2001				0342-5282	24	2	123-131	VOLL, Renate and KRUMM, Bertram and SCHWEISTHAL, Bernd			(1)Fachkrankenhaus Neckargemund, Country (2)Central Institute for Mental Health, Mannheim, Country	(C) 2001 Lippincott Williams & Wilkins, Inc.				adolescents;Functional Independence Measure (FIM);neurological illness;outcome;rehabilitation;Adolescent
rayyan-11279631	Expectations of Patients and Their Families After the Treatment of Substance Use Disorder.	2023				1088-4602	34	3	E108-E118	Alenezi, Atallah			Atallah Alenezi, College of Applied Medical Sciences, Shaqra University, Saudi Arabia.	(C) 2023International Nurses Society on Addictions			10.1097/JAN.0000000000000472 PT - Article	Family's Expectations;Patients' Expectations;Substance Use Disorder;Regression Analysis;Posttreatment Outcomes;Substance-Related Disorders
rayyan-11279632	Physical Therapy Management for Conversion Disorder: Case Series.	2007				1557-0576	31	1	30-39	Ness, Debra and MPT, DSc			Mayo Clinic, Rochester, Minnesota	(C) 2007 Neurology Section, APTA			10.1097/01.NPT.0000260571.77487.14 PT - Report	conversion disorder;physical therapy;rehabilitation;behavioral modification
rayyan-11279633	The Use of Methylphenidate During Inpatient Rehabilitation After Pediatric Traumatic Brain Injury: Population Characteristics and Prescribing Patterns.	2024				0885-9701	39	3	E122-E131	Caliendo, Eric and Lowder, Ryan and McLaughlin, Matthew and MD, MS and Watson, William and Baum, Katherine and Blackwell, Laura and Koterba, Christine and Hoskinson, Kristen and Tlustos, Sarah and Shah, Sudhin and Suskauer, Stacy and Kurowski, Brad and MD, MS			Department of Medicine, Emory University, Atlanta, Georgia (Dr Caliendo); David Geffen School of Medicine at UCLA, Los Angeles, California (Ms Lowder); Department of Pediatrics, Children's Mercy-Kansas City, Kansas City, Missouri (Dr McLaughlin); University of Missouri-Kansas City School of Medicine (Dr McLaughlin); Blythedale Children's Hospital, Valhalla, New York (Dr Watson); Department of Reh…	Copyright (C) 2024 Wolters Kluwer Health, Inc. All rights reserved.			10.1097/HTR.0000000000000889 PT - Article	amantadine;child;cognition;disorders of consciousness;head injury;pediatric brain injury;methylphenidate;rehabilitation;traumatic brain injuries;Brain;Brain Injuries;Methylphenidate
rayyan-11279634	INCOG 2.0 Guidelines for Cognitive Rehabilitation Following Traumatic Brain Injury, Part IV: Cognitive-Communication and Social Cognition Disorders.	2023				0885-9701	38	1	65-82	Togher, Leanne and PhD, BAppSc and Douglas, Jacinta and PhD, MSc and Turkstra, Lyn and PhD, Reg-CASLPO and Welch-West, Penny and MClSc, SLP and Janzen, Shannon and Harnett, Amber and MSc, BSc and Kennedy, Mary and PhD, CCC-SLP and Kua, Ailene and MSc, PMP and Patsakos, Eleni and Ponsford, Jennie and AO, PhD and Teasell, Robert and MD, FRCPC and Bayley, Mark and Theodore MD, FRCPC and Wiseman-Hake…			Discipline of Speech Pathology, Faculty of Health Sciences, The University of Sydney, Sydney, Australia (Dr Togher); Living With Disability Research Centre, La Trobe University, Melbourne, Australia, and Summer Foundation, Melbourne, Australia (Dr Douglas); Speech-Language Pathology Program, School of Rehabilitation Science, McMaster University, Hamilton, Ontario, Canada (Drs Turkstra and Wiseman…	Copyright (C) 2023 Wolters Kluwer Health, Inc. All rights reserved.			10.1097/HTR.0000000000000835 PT - Article	cognitive-communication;cognitive rehabilitation;guidelines;rehabilitation;social cognition;social communication;therapeutic approaches;traumatic brain injury;Brain;Cognition;Cognition Disorders
rayyan-11279635	Prescribing Patterns of Amantadine During Pediatric Inpatient Rehabilitation After Traumatic Brain Injury: A Multicentered Retrospective Review From the Pediatric Brain Injury Consortium.	2022				0885-9701	37	4	240-248	McLaughlin, Matthew and MD, MS and Caliendo, Eric and Lowder, Ryan and Watson, William and Kurowski, Brad and MD, MS and Baum, Katherine and Blackwell, Laura and Koterba, Christine and Hoskinson, Kristen and Tlustos, Sarah and Zimmerman, Kanecia and Shah, Sudhin and Suskauer, Stacy			Division of Pediatric Rehabilitation Medicine, Children's Mercy Kansas City, Kansas City, Missouri (Dr McLaughlin); University of Missouri-Kansas City School of Medicine (Dr McLaughlin); Weill Cornell School of Medicine, New York City, New York (Mr Caliendo); David Geffen School of Medicine at UCLA, Los Angeles, California (Mr Lowder); Blythedale Children's Hospital, Valhalla, New York (Drs Watso…	Copyright (C) 2022 Wolters Kluwer Health, Inc. All rights reserved.			10.1097/HTR.0000000000000709 PT - Article	amantadine;children;traumatic brain injury;Brain Injuries;Brain;Amantadine
rayyan-11279636	Polytrauma Transitional Rehabilitation in the Veterans Administration: Implementing the Principles of Person-Centered, Participation-Oriented Rehabilitation.	2019				0885-9701	34	3	135-140	Malec, James and PhD, ABPP-Cn			Physical Medicine and Rehabilitation, Indiana University School of Medicine, Indianapolis; and Mayo Clinic, Rochester, Minnesota.	Copyright (C) 2019 Wolters Kluwer Health, Inc. All rights reserved.			10.1097/HTR.0000000000000456 PT - Miscellaneous	brain injuries;rehabilitation;veterans;Multiple Trauma
rayyan-11279637	Is physical rehabilitation effective for Wernicke-Korsakoff syndrome? A case report.	2018				0342-5282	41	4	373-376	Genc, Aysun and Ozdemir, Elif and Moustafa, Esra and Kucukdeveci, Ayse			Department of Physical Medicine and Rehabilitation, Faculty of Medicine, Ankara University, Ankara, Turkey	Copyright (C) 2018 Wolters Kluwer Health, Inc. All rights reserved.			10.1097/MRR.0000000000000303 PT - Report	physical;rehabilitation;Wernicke-Korsakoff syndrome
rayyan-11279638	The Rehabilitation Institute of Chicago Military Traumatic Brain Injury Screening Instrument: Determination of Sensitivity, Specificity, and Predictive Value.	2014				0885-9701	29	1	99-107	Zollman, Felise and Starr, Christine and Kondiles, Bethany and Cyborski, Cherina and Larson, Eric			Memory and Cognitive Disorders Program, Department of Neurology, NorthShore University Health System, Glenview, Illinois (Dr Zollman); Rehabilitation Institute of Chicago, Chicago, Illinois (Mss Starr and Kondiles and Dr Larson); Rehabilitation Services, National Intrepid Center of Excellence, Bethesda, Maryland (Dr Cyborski); and Department of Physical Medicine and Rehabilitation, Feinberg Schoo…	(C) 2014 Wolters Kluwer Health | Lippincott Williams & Wilkins			10.1097/HTR.0b013e318294dd37 PT - Article	brain injury;concussion;military;PTSD;screen;TBI;traumatic brain injury;veterans;Brain;Chicago;Brain Injuries;Military Personnel
rayyan-11279639	Exploration of Patient-Centered Success Criteria and Clinically Measured Improvement During Falls Rehabilitation.	2012				1539-8412	35	4	181-190	Bishop, Mark and PT, PhD and Romero, Sergio and Patterson, Tara and Singletary, Floris and Light, Kathye and PT, PhD			["(1)Department of Physical Therapy, University of Florida, Gainesville, Florida.", "(2)Center for Pain Research and Behavioral Health, University of Florida, Gainesville, Florida.", "(3)VA RR&D Rehabilitation Outcomes Research Center, Malcom Randall VA Medical Center, Gainesville, Florida.", "(4)Department of Occupational Therapy, University of Florida, Gainesville, Florida.", "(5)Department of …	(C) 2012 Academy of Geriatric Physical Therapy, APTA			10.1519/JPT.0b013e318248e29d PT - Report	aging;balance;expectations;mobility;rehabilitation
rayyan-11279640	Does Otolith Organ Dysfunction Influence Outcomes After a Customized Program of Vestibular Rehabilitation?	2010				1557-0576	34	2	70-75	Murray, Katherine and Hill, Keith and Phillips, Bev and Waterston, John and MD, FRACP			Dizzy Day Clinics (K.J.M.), East Richmond, Melbourne; Musculoskeletal Research Centre (K.H.), La Trobe University and Northern Health, Bundoora; National Ageing Research Institute (K.H.), Royal Melbourne Hospital, Parkville, Victoria; Department of Health Sciences (B.P.), La Trobe University, Bundoora; Ballarat Health Services (B.P.), Queen Elizabeth Centre-South, Ballarat, Victoria; Department o…	(C) 2010 Neurology Section, APTA			10.1097/NPT.0b013e3181dde5dd PT - Article	otolith dysfunction;vestibular rehabilitation;dizziness;outcomes
rayyan-11279641	Functional Changes During Inpatient Rehabilitation for Children with Musculoskeletal Diagnoses.	2002				0898-5669	14	2	85-91	Dumas, Helene and MS, PT and Haley, Stephen and PhD, PT and Steva, Barbara and L, BCP			The Research Center for Children with Special Health Care Needs, Franciscan Children's Hospital and Rehabilitation Center (H.M.D., S.M.H., B.J.S.), Boston, Mass, The Center for Rehabilitation Effectiveness (S.M.H.), Sargent College of Health and Rehabilitation Sciences, Boston University, Boston, Mass, and the University of New England Community Occupational Therapy Clinic (B.J.S.), Saco, Maine	Copyright (C) 2002 Wolters Kluwer Health, Inc. and Section on Pediatrics of the American Physical Therapy Association. All rights reserved.				child;adolescence;musculoskeletal diseases/rehabilitation/surgery;neuromuscular diseases/rehabilitation/surgery;wounds and injuries;outcome assessment;recovery of function;activities of daily living;Only Child;Child;Inpatients
rayyan-11279642	Quality of Intervention Research Reporting in Medical Rehabilitation Journals.	2002				0894-9115	81	1	21-33	Dijkers, Marcel and Kropp, Gwyn and Esper, Raymond and Yavuzer, Gunes and Cullen, Nora and MD, MSc and Bakdalieh, Yahya			From the Department of Rehabilitation Medicine, Mount Sinai School of Medicine, New York, New York (MD); the Brookfield Clinics, Garden City, Michigan (GCK); the Center for Molecular Medicine and Genetics, Wayne State University, Detroit, Michigan (RME); the Department of Physical Medicine and Rehabilitation, Ankara University, Turkey (GY); the Toronto Rehabilitation Institute, Canada (NC); and t…	(C) 2002 Lippincott Williams & Wilkins, Inc.				Rehabilitation;Reliability of Results;Validity of Results;Outcome Measurement Error;Research Methodology;Outcome Study;Treatment Outcome;Design;Analysis;Compliance;Quality Control
rayyan-11279643	Impact of the "Polytrauma Clinical Triad" on Sleep Disturbance in a Department of Veterans Affairs Outpatient Rehabilitation Setting.	2010				0894-9115	89	6	437-445	Lew, Henry and MD, PhD and Pogoda, Terri and Hsu, Pei-Te and Cohen, Sara and Amick, Melissa and Baker, Errol and Meterko, Mark and Vanderploeg, Rodney			Defense and Veterans Brain Injury Center (DVBIC) (HLL), Richmond, Virginia; Department of PM&R, Virginia Commonwealth University, School of Medicine (HLL), Richmond, Virginia; Department of PM&R, Harvard Medical School (HLL, P-TH, SC), Boston, Massachusetts; Polytrauma and Traumatic Brain Injury Center (TKP, SC, MMA), and Center for Organization, Leadership and Management Research (TKP, EB, MM), …	(C) 2010 Lippincott Williams & Wilkins, Inc.			10.1097/PHM.0b013e3181ddd301 PT - Article	Traumatic Brain Injury;Post Traumatic Stress Disorder;Pain;Sleep;Multiple Trauma
rayyan-11279644	Changes in Mild Neurocognitive Disorder Status in Mobility Limited Older Primary Care Patients: Implications for Rehabilitative Care.	2023				0894-9115	102	9	773-779	Ogawa, Elisa and Ward, Rachel and Milberg, William and Dufour, Alyssa and Moye, Jennifer and Driver, Jane and Bean, Jonathan and MD, MPH			From the New England Geriatric Research, Education and Clinical Center, VA Boston Healthcare System, Boston, Massachusetts (EFO, WPM, JM, JAD, JFB); Harvard Medical School, Boston, Massachusetts (EFO, REW, WPM, ABD, JM, JAD, JFB); Massachusetts Veterans Epidemiology and Research Information Center (MAVERIC), VA Boston Healthcare System, Boston, Massachusetts (REW); Neuroimaging Research for Veter…	Copyright (C) 2023 Wolters Kluwer Health, Inc. All rights reserved.			10.1097/PHM.0000000000002199 PT - Article	Cognition;Mobility;Gait Speed;mild cognitive impairment
rayyan-11279645	Family Stress and Coping From Hospitalization of Clients With Severe Alcohol Use Disorder in Korea.	2017				1088-4602	28	1	4-10	Park, Gyu-Hee and RN, PMHNP and Choi, Yun-Jung and PhD, RN			["Gyu-Hee Park, MSN, RN, PMHNP, Department of Nursing, Ewha Womans University, Seoul, Korea.", "Yun-Jung Choi, PhD, RN, PMHNP, Red Cross College of Nursing, Chung-Ang University, Seoul, Korea."]	(C) 2017International Nurses Society on Addictions			10.1097/JAN.0000000000000154 PT - Article	alcohol use disorder;family coping;family education;family stress;hospitalization;Alcoholics;Korea
rayyan-11279646	EuroQol 5D quality of life in Meniere's disorder can be explained with symptoms and disabilities.	2012				0342-5282	35	3	197-202	Levo, Hilla and Stephens, Dafydd and Poe, Dennis and Kentala, Erna and Rasku, Jyrki and Pyykko, Ilmari			["(a)Department of Otolaryngology, University of Helsinki, Helsinki, Finland", "(b)Department of Psychological Medicine and Neurology, Cardiff University, School of Medicine, Cardiff, Wales, UK", "Departments of (c)Otolaryngology", "(d)Computer Science, University Hospital of Tampere, Tampere, Finland"]	(C) 2012 Lippincott Williams & Wilkins, Inc.			10.1097/MRR.0b013e3283531f95 PT - Article	attitude;EuroQol;modeling of Meniere's disorder;participation restriction;sense of coherence;Quality of Life
rayyan-11279647	Early Detection of Posttraumatic Stress Disorder in Children.	2008				1078-7496	15	3	126-130	McIntosh, Shannon and Mata, Melanie and BSN, RN			Shannon McIntosh, PhD, is a pediatric neuropsychologist for Departments of Psychology and Rehabilitation, Hurley Medical Center, Flint, Michigan, and Melanie Mata, BSN, RN, is Trauma Program Manager, Hurley Medical Center, Flint, Michigan.	(C) 2008 Society of Trauma Nurses			10.1097/01.JTN.0000337155.93216.4c PT - Miscellaneous	Children;Posttraumatic stress disorder;Trauma;Only Child;Child;Stress Disorders, Post-Traumatic
rayyan-11279648	Ultrasound Imaging and Rehabilitation of Muscle Disorders: Part 1. Traumatic Injuries.	2019				0894-9115	98	12	1133-1141	Chang, Ke-Vin and MD, PhD and Wu, Wei-Ting and Ozcakar, Levent			From the Department of Physical Medicine and Rehabilitation, National Taiwan University Hospital, BeiHu Branch and National Taiwan University College of Medicine, Taipei, Taiwan (K-VC, W-TW); and Department of Physical and Rehabilitation Medicine, Hacettepe University Medical School, Ankara, Turkey (LO).	Copyright (C) 2019 Wolters Kluwer Health, Inc. All rights reserved.			10.1097/PHM.0000000000001307 PT - Review	Sonography;Muscle;Sport;Rehabilitation;Pain;Muscular Diseases
rayyan-11279649	Cognitive Rehabilitation for Military Service Members With Mild Traumatic Brain Injury: A Randomized Clinical Trial.	2017				0885-9701	32	3	E1-E15	Cooper, Douglas and Bowles, Amy and Kennedy, Jan and Curtiss, Glenn and French, Louis and Tate, David and Vanderploeg, Rodney			Defense and Veteran's Brain Injury Center, Silver Spring, Maryland (Drs Cooper, Kennedy, Curtiss, French, and Vanderploeg); Departments of Neurology (Drs Cooper and Kennedy) and Rehabilitation Medicine (Dr Bowles), Brooke Army Medical Center, San Antonio, Texas; Department of Psychiatry, University of Texas Health Science Center at San Antonio (Dr Cooper); Department of Physical Medicine and Reha…	Copyright (C) 2017 Wolters Kluwer Health, Inc. All rights reserved.			10.1097/HTR.0000000000000254 PT - Article	blast injuries;clinical trial;cognitive rehabilitation;concussion;mild TBI;postconcussive syndrome;posttraumatic stress disorder;traumatic brain injury;Brain;Military Personnel;Brain Injuries;Cognition
rayyan-11279650	Internet-based rehabilitation for individuals with chronic pain and burnout II: a long-term follow-up.	2007				0342-5282	30	3	231-234	Brattberg, Gunilla			Certec, Division of Rehabilitation Engineering Research, Department of Design Sciences, Lund University and Department of Public Health and Caring Sciences, Health Service Research, Uppsala University, Sweden	Copyright (C) 2007 Wolters Kluwer Health, Inc. All rights reserved.			10.1097/MRR.0b013e32829fa545 PT - Report	burnout;chronic pain;internet;long-term sick leave;rehabilitation;Internet
rayyan-11279651	Relationship Between Processing Speed and Executive Functioning Performance Among OEF/OIF Veterans: Implications for Postdeployment Rehabilitation.	2009				0885-9701	24	1	32-40	Nelson, Lonnie and Yoash-Gantz, Ruth and Pickett, Treven and Campbell, Thomas			From the Mental Health Service, Hunter Holmes McGuire Department of Veterans Affairs Medical Center, Richmond, Virginia (Drs Nelson, Pickett, and Campbell); Defense and Veterans Brain Injury Center, Richmond, Virginia (Drs Nelson and Pickett); Hefner Veterans Affairs Medical Center, Salisbury, North Carolina (Dr Yoash-Gantz); Mental Illness Research, Education and Clinical Center (MIRECC), VISN6 …	(C) 2009 Lippincott Williams & Wilkins, Inc.			10.1097/HTR.0b013e3181957016 PT - Article	neuropsychology;processing speed;psychiatric;PTSD;rehabilitation;Stroop;TBI
rayyan-11279652	An Integrative Review of Programs for Managing Nurses' Substance Use Disorder in the Workplace.	2022				1088-4602	33	4	280-298	Luurila, Katrimaija and RN, MSc and Kangasniemi, Mari and Haggman-Laitila, Arja			["Katrimaija Luurila, RN, MSc, and Arja Haggman-Laitila, PhD, Department of Nursing Science, Faculty of Health Science, University of Eastern Finland, Kuopio, Finland.", "Mari Kangasniemi, PhD, Department of Nursing Science, Faculty of Medicine, University of Turku, Satakunta Hospital District, Finland.", "Arja Haggman-Laitila, PhD, Department of Social Services and Health Care, City of Helsinki,…	(C) 2022International Nurses Society on Addictions			10.1097/JAN.0000000000000495 PT - Article	Drug Rehabilitation Programs;Early Intervention;Impairment;Nurse Administrators;Nurse Managers Education;Nurses;Recovery;Substance-Related Disorders;Workplace
rayyan-11279653	Comorbid Posttraumatic Stress Disorder and Traumatic Brain Injury: Generalization of Prolonged-Exposure PTSD Treatment Outcomes to Postconcussive Symptoms, Cognition, and Self-Efficacy in Veterans and Active Duty Service Members.	2018				0885-9701	33	2	E53-E63	Wolf, Gregory and Mauntel, Gregory and Kretzmer, Tracy and Crawford, Eric and Thors, Christina and Strom, Thad and Vanderploeg, Rodney			Mental Health and Behavioral Sciences, James A. Haley Veterans Hospital, Tampa, Florida (Drs Wolf, Mauntel, Kretzmer, Thors, and Vanderploeg); Departments of Psychiatry and Behavioral Neurosciences (Drs Kretzmer and Vanderploeg) and Psychology (Dr Vanderploeg), University of South Florida, Tampa, Florida; Defense and Veterans Brain Injury Center, Tampa, Florida (Dr Vanderploeg); Durham VA Medical…	Copyright (C) 2018 Wolters Kluwer Health, Inc. All rights reserved.			10.1097/HTR.0000000000000344 PT - Miscellaneous	concussion;postconcussive syndrome;postdeployment;posttraumatic stress disorder;rehabilitation;traumatic brain injury;Veteran;Comorbidity;Stress Disorders, Post-Traumatic;Brain;Brain Injuries
rayyan-11279654	Two Approaches to Behavior Disorder After Traumatic Brain Injury.	2006				0885-9701	21	2	168-178	Giles, Gordon and Muir PhD, OTR and L, FAOTA and Manchester, David			Crestwood Treatment Center, Fremont, and Samuel Merritt College, Oakland, Calif (Dr Giles); and The Anson Medical Centre, Manchester, United Kingdom (Dr Manchester).	(C) 2006 Lippincott Williams & Wilkins, Inc.				behavior disorder;extinction;motivational interviewing;non-aversive treatment;rehabilitation;therapeutic relationship;Brain;Mental Disorders;Brain Injuries
rayyan-11279655	Dizziness Directly Influences Postconcussion Symptoms and Is Predictive of Poorer Mental Health in UK Military Personnel: A Retrospective Analysis.	2024				0885-9701	39	3	231-238	Denby, Emma and Dempster, Tammy and White, Toni and Brockman, Katherine and Ellis, Henrietta and MSc, BM and Dharm-Datta, Shreshth and MSc, FRCP and Wilkinson, David and Brunger, Helen			["School of Psychology, University of Kent, Canterbury, United Kingdom (Drs Denby and Wilkinson); School of Psychology and Life Sciences, Canterbury Christ Church University, Canterbury, United Kingdom (Drs Denby and Dempster);", "Mild Traumatic Brain Injury Service, Defence Medical Rehabilitation Centre, Stanford Hall, Loughborough, United Kingdom (Mss White and Brockman and Drs Ellis, Dharm-Dat…	Copyright (C) 2024 Wolters Kluwer Health, Inc. All rights reserved.			10.1097/HTR.0000000000000895 PT - Article	dizziness;mTBI;PCS;UK military personnel;vestibular rehabilitation;Military Personnel
rayyan-11279656	Psychosocial and Functional Predictors of Depression and Anxiety Symptoms in Veterans and Service Members With TBI: A VA TBI Model Systems Study.	2021				0885-9701	36	6	397-407	Benavides, Angela and Finn, Jacob and Tang, Xinyu and Ropacki, Susan and Brown, Racine and Smith, Austin and Stevens, Lillian and Rabinowitz, Amanda and Juengst, Shannon and Johnson-Greene, Doug and Hart, Tessa			Extended Care & Rehabilitation, Minneapolis Veterans Affairs Health Care System, Minneapolis, Minnesota (Drs Benavides and Finn); Department of Psychiatry, University of Minnesota-Twin Cities, Minneapolis (Dr Finn); Biostatistics Program, Department of Pediatrics, University of Arkansas for Medical Sciences, Little Rock (Dr Tang); Polytrauma System of Care, Veterans Affairs Palo Alto Health Care …	Copyright (C) 2021 Wolters Kluwer Health, Inc. All rights reserved.			10.1097/HTR.0000000000000647 PT - Article	anxiety;depression;rehabilitation;traumatic brain injury;VA TBI Model Systems;veterans;Brain Injuries;Anxiety
rayyan-11279657	Alcohol and Drug Use Before and During the First Year After Traumatic Brain Injury.	2018				0885-9701	33	3	E51-E60	Beaulieu-Bonneau, Simon and St-Onge, Frederic and Blackburn, Marie-Claude and Banville, Andree and Paradis-Giroux, Andree-Anne and Ouellet, Marie-Christine			Ecole de Psychologie, Universite Laval, Quebec, Canada (Drs Beaulieu-Bonneau and Ouellet, Mr St-Onge, and Mss Blackburn and Banville,); and Centre Interdisciplinaire de Recherche en Readaptation et Integration Sociale, Quebec, Canada (Drs Beaulieu-Bonneau, Paradis-Giroux, and Ouellet and Mr St-Onge).	Copyright (C) 2018 Wolters Kluwer Health, Inc. All rights reserved.			10.1097/HTR.0000000000000341 PT - Article	alcohol;drug;psychiatric disorders;rehabilitation;substance use;traumatic brain injury;Brain;Brain Injuries
rayyan-11279658	Completion of Multidisciplinary Treatment for Persistent Postconcussive Symptoms Is Associated With Reduced Symptom Burden.	2017				0885-9701	32	1	1-15	Janak, Jud and Cooper, Douglas and Bowles, Amy and Alamgir, Abul and Cooper, Sharon and Gabriel, Kelley and Perez, Adriana and Orman, Jean			Oak Ridge Institute for Science and Education, United States Army Institute of Surgical Research (Dr Janak), Defense and Veterans Brain Injury Center (Dr Cooper), Brooke Army Medical Center (Dr Bowles), and Statistics and Epidemiology, United States Army Institute of Surgical Research (Dr Orman), JBSA Fort Sam Houston, San Antonio, Texas; University of Texas School of Public Health-San Antonio, S…	Copyright (C) 2017 Wolters Kluwer Health, Inc. All rights reserved.			10.1097/HTR.0000000000000202 PT - Article	blast injuries;mild traumatic brain injury;military personnel;posttraumatic stress disorder;rehabilitation;treatment
rayyan-11279659	Misdiagnosis of Conversion Disorders.	2002				0894-9115	81	3	236-240	Teasell, Robert and Shapiro, Allan			From the Department of Physical Medicine and Rehabilitation, London Health Sciences Centre, University of Western Ontario, London, Ontario, Canada.	(C) 2002 Lippincott Williams & Wilkins, Inc.				Conversion Disorders;Misdiagnosis;Rehabilitation;Somatoform Disorder;Diagnostic Errors
rayyan-11279660	Time-dependent decline of body-specific attention to the paretic limb in chronic stroke patients.	2018	8	21	Neurology	0028-3878	91	8	e751-e758	Naoki Aizu and Yutaka Oouchida and Shin-ichi Izumi and Aizu, Naoki and Oouchida, Yutaka and Izumi, Shin-Ichi	https://search.ebscohost.com/login.aspx?direct=true&db=ccm&AN=131541471&lang=ja&site=ehost-live		Lippincott Williams & Wilkins	["Department of Physical Medicine and Rehabilitation, Tohoku University Graduate School of Medicine", "From the Department of Physical Medicine and Rehabilitation, Tohoku University Graduate School of Medicine U2 - PMID: NLM30054442."] Baltimore, Maryland		Accession Number: 131541471. Language: English. Entry Date: 20190821. Revision Date: 20190831. Publication Type: Journal Article; research. Journal Subset: Biomedical; Peer Reviewed; USA. Instrumentation: Stroke Impairment Assessment Set (SIAS). NLM UID: 0401060.	10.1212/WNL.0000000000006030	Stroke;Complications;Hemiplegia;Etiology;Attention Deficit Hyperactivity Disorder;Dominance, Cerebral;Physiology;Visual Perception;Middle Age;Aged;Hand;Case Control Studies;Nonparametric Statistics;Reaction Time;Human;Female;Male;Prospective Studies;Cross Sectional Studies;Validation Studies;Comparative Studies;Evaluation Research;Multicenter Studies
rayyan-11279661	Can cognitive rehabilitation improve attention deficits following stroke? - A Cochrane Review summary with commentary.	2020	7		NeuroRehabilitation	1053-8135	47	3	355-357	Hazelton, Christine and Zasler, Nathan	https://search.ebscohost.com/login.aspx?direct=true&db=ccm&AN=147075492&lang=ja&site=ehost-live		IOS Press	Nursing, Midwifery and Allied Health Professions Research Unit, Glasgow Caledonian University, UK		Accession Number: 147075492. Language: English. Entry Date: 20201124. Revision Date: 20220903. Publication Type: Journal Article; commentary. Journal Subset: Allied Health; Biomedical; Continental Europe; Europe; Peer Reviewed. NLM UID: 9113791.	10.3233/NRE-209007	Rehabilitation, Cognitive;Stroke;Rehabilitation;Attention Deficit Hyperactivity Disorder;Cochrane Library;Quality of Life;Cognition
rayyan-11279662	Nursing interventions to reduce unilateral neglect in right hemisphere stroke patients.	1991	1		Nursing Interventions to Reduce Unilateral Neglect in Right Hemisphere Stroke Patients				211 p-211 p	Al-Mahasneh SM	https://search.ebscohost.com/login.aspx?direct=true&db=ccm&AN=109870360&lang=ja&site=ehost-live		UNIVERSITY OF MICHIGAN			Accession Number: 109870360. Language: English. Entry Date: 19930301. Revision Date: 20150923. Publication Type: Doctoral Dissertation; research.		Stroke;Complications;Hemiplegia;Prevention and Control;Right Hemisphere Injuries;Rehabilitation;Physical Stimulation;Nursing Interventions;Quasi-Experimental Studies;Convenience Sample;Analysis of Variance;Repeated Measures;Human
rayyan-11279663	A SYSTEMATIC REVIEW ON THE EFFECTIVENESS OF COMPUTER GAMES APPLICATION IN PATIENT REHABILITATION.	2022	7		International Journal of Public Health & Clinical Sciences (IJPHCS)	2289-7577	9	4	14-29	A. K., Muhammad Akram and M., Mohd Hafizuddin and N., Mohd Zulfadli and Mahmud, Aidalina and Manaf, Rosliza Abdul	https://search.ebscohost.com/login.aspx?direct=true&db=ccm&AN=159207056&lang=ja&site=ehost-live		Community Health Society Malaysia	["Department of Community Health, Faculty of Medicine and Health Sciences, Universiti Putra Malaysia", "Ministry of Health, Malaysia"]		Accession Number: 159207056. Language: English. Entry Date: 20221018. Revision Date: 20221018. Publication Type: Journal Article; research; systematic review; tables/charts. Journal Subset: Asia; Biomedical. Special Interest: Evidence-Based Practice.		Video Games;Rehabilitation;Program Evaluation;Human;Systematic Review;PubMed;Stroke;Cerebral Palsy;Attention Deficit Hyperactivity Disorder;Outcomes (Health Care)
rayyan-11279664	Speech-Language Pathology Practices for Adults With Right Hemisphere Stroke: What Are We Missing?	2020	5		American Journal of Speech-Language Pathology	1058-0360	29	2	741-759	Ramsey, Ashley and Blake, Margaret Lehman	https://search.ebscohost.com/login.aspx?direct=true&db=ccm&AN=143187748&lang=ja&site=ehost-live		American Speech-Language-Hearing Association	Department of Communication Sciences & Disorders, University of Houston, TX Rockville, Maryland		Accession Number: 143187748. Language: English. Entry Date: 20200518. Revision Date: 20200520. Publication Type: Journal Article; questionnaire/scale; research; tables/charts. Journal Subset: Allied Health; Editorial Board Reviewed; Expert Peer Reviewed; Peer Reviewed; USA. NLM UID: 9114726.	10.1044/2020_AJSLP-19-00082	Brain;Anatomy and Histology;Stroke;Rehabilitation;Speech and Language Assessment;Methods;Rehabilitation, Speech and Language;Speech-Language Pathologists;Practice Patterns;Evaluation;Decision Making, Clinical;Human;United States;Questionnaires;Speech Disorders;Diagnosis;Cognition Disorders;Communicative Disorders;Speech Therapy;Language Therapy;Language Tests;Utilization;Clinical Assessment Tools…
rayyan-11279665	A novel use of virtual reality in the treatment of cognitive and motor deficit in spinal cord injury: A case report.	2018	12	8	Medicine	0025-7974	97	50	e13559-e13559	Maresca, Giuseppa and Maggio, Maria Grazia and Buda, Antonio and La Rosa, Gianluca and Manuli, Alfredo and Bramanti, Placido and De Luca, Rosaria and Calabrò, Rocco Salvatore and NA.	https://search.ebscohost.com/login.aspx?direct=true&db=ccm&AN=135997586&lang=ja&site=ehost-live		Lippincott Williams & Wilkins	IRCCS Centro Neurolesi "Bonino Pulejo", Messina, Italy. U2 - PMID: NLM30558016. Baltimore, Maryland		Accession Number: 135997586. Language: English. Entry Date: 20190427. Revision Date: 20220402. Publication Type: Journal Article; case study; pictorial; tables/charts. Journal Subset: Biomedical; Editorial Board Reviewed; Expert Peer Reviewed; Peer Reviewed; USA. NLM UID: 2985248R.	10.1097/MD.0000000000013559	Hemiplegia;Rehabilitation;Spinal Cord Injuries;Physical Therapy;Middle Age;Treatment Outcomes;Etiology;Cervical Vertebrae;Injuries;Complications;Male;Spinal Cord
rayyan-11279666	Reducing attention deficits after stroke using attention process training: a randomized controlled trial.	2009	10		Stroke (00392499)	0039-2499	40	10	3293-3298	Barker-Collo SL and Feigin VL and Lawes CM and Parag V and Senior H and Rodgers A and Barker-Collo, Suzanne L and Feigin, Valery L and Lawes, Carlene M M and Parag, Varsha and Senior, Hugh and Rodgers, Anthony	https://search.ebscohost.com/login.aspx?direct=true&db=ccm&AN=105440925&lang=ja&site=ehost-live		Lippincott Williams & Wilkins	["Clinical Training Programme, Department of Psychology-Tamaki Campus, Faculty of Science, University of Auckland, Auckland, New Zealand", "Department of Psychology-Tamaki Campus, The University of Auckland, Private Bag 92019, Auckland, New Zealand. s.barker-collo@auckland.ac.nz. U2 - PMID: NLM19628801."] Baltimore, Maryland		Accession Number: 105440925. Language: English. Entry Date: 20091127. Revision Date: 20170406. Publication Type: Journal Article; research; randomized controlled trial. Journal Subset: Allied Health; Biomedical; Peer Reviewed; USA. Instrumentation: Paced Auditory Serial Addition Test (PASAT); Continuous Performance Test (CPT). NLM UID: 0235266.	10.1161/STROKEAHA.109.558239	Attention Deficit Hyperactivity Disorder;Etiology;Therapy;Attention;Physical Therapy;Stroke;Complications;Rehabilitation;Aged;Aged, 80 and Over;Physiopathology;Cognition Disorders;Female;Male;Middle Age;Neuropsychological Tests;Outcome Assessment;Prospective Studies;Questionnaires;Single-Blind Studies;Teaching;Treatment Outcomes;Human
rayyan-11279667	Effectiveness of Interventions to Improve Occupational Performance of People With Cognitive Impairments After Stroke: An Evidence-Based Review.	2015	1		American Journal of Occupational Therapy	0272-9490	69	1	1-13	Gillen, Glen and Nilsen, Dawn M. and Attridge, Jessica and Banakos, Erasmia and Morgan, Marie and Winterbottom, Lauren and York, Wesley	https://search.ebscohost.com/login.aspx?direct=true&db=ccm&AN=103870113&lang=ja&site=ehost-live		American Occupational Therapy Association	["Associate Professor, Rehabilitation and Regenerative Medicine (Occupational Therapy), Programs in Occupational Therapy, Columbia University Medical Center, Columbia University, New York, NY.", "Assistant Professor, Rehabilitation and Regenerative Medicine (Occupational Therapy), Columbia University Medical Center, New York, NY. U2 - PMID: NLM25553742."] North Bethesda, Maryland		Accession Number: 103870113. Language: English. Entry Date: 20150110. Revision Date: 20200708. Publication Type: Journal Article; research; systematic review; tables/charts. Journal Subset: Allied Health; Peer Reviewed; USA. Special Interest: Evidence-Based Practice; Occupational Therapy. NLM UID: 7705978.	10.5014/ajot.2015.012138	Stroke;Rehabilitation;Occupational Therapy Practice, Evidence-Based;Cognition Disorders;Rehabilitation, Cognitive;Activities of Daily Living;CINAHL Database;Medline;Psycinfo;Occupational Therapy Systematic Evaluation of Evidence;Complications;Cochrane Library;Unilateral Neglect;Systematic Review;Human;Cognition
rayyan-11279668	The influence of attention deficits on functional recovery post stroke during the first 12 months after discharge from hospital.	2008	6		Journal of Neurology, Neurosurgery & Psychiatry	0022-3050	79	6	656-663	Hyndman D and Pickering RM and Ashburn A and Hyndman, D and Pickering, R M and Ashburn, A	https://search.ebscohost.com/login.aspx?direct=true&db=ccm&AN=105754027&lang=ja&site=ehost-live		BMJ Publishing Group	["School of Health Professions and Rehabilitation Sciences, University of Southampton, Southampton, UK", "School of Health Professions and Rehabilitation Sciences, University of Southampton, Southampton, UK. dh197@soton.ac.uk U2 - PMID: NLM17872979."]		Accession Number: 105754027. Language: English. Entry Date: 20080627. Revision Date: 20171118. Publication Type: Journal Article; research. Journal Subset: Biomedical; Blind Peer Reviewed; Europe; Expert Peer Reviewed; Peer Reviewed; UK & Ireland. Instrumentation: Activities of Daily Living (ADL) Scale. NLM UID: 2985191R.		Activities of Daily Living;Classification;Attention Deficit Hyperactivity Disorder;Diagnosis;Neurologic Examination;Neuropsychological Tests;Patient Discharge;Stroke;Aged;Aged, 80 and Over;Epidemiology;Rehabilitation;Comorbidity;Dominance, Cerebral;Physiology;Female;Male;Middle Age;Prognosis;Prospective Studies;Scales;Statistics;Human;Recovery of Function
rayyan-11279669	Cognitive remediation of attention deficits following acquired brain injury: A systematic review and meta-analysis.	2015	2	15	NeuroRehabilitation	1053-8135	36	3	367-377	Virk, Sohaib and Williams, Tracey and Brunsdon, Ruth and Suh, Flora and Morrow, Angie	https://search.ebscohost.com/login.aspx?direct=true&db=ccm&AN=109468834&lang=ja&site=ehost-live		IOS Press	["Department of Kids Rehab, Children's Hospital at Westmead, Sydney, NSW, Australia", "Sydney Medical School, University of Sydney, Sydney, NSW, Australia"]		Accession Number: 109468834. Language: English. Entry Date: 20150917. Revision Date: 20160215. Publication Type: Journal Article; meta analysis; research; systematic review; tables/charts. Journal Subset: Allied Health; Biomedical; Continental Europe; Europe; Peer Reviewed. Special Interest: Evidence-Based Practice; Physical Therapy. Grant Information: This study was assisted by a research schola…	10.3233/NRE-151225	Brain Injuries;Complications;Cognition Disorders;Therapy;Attention;Rehabilitation;Methods;Human;Systematic Review;Meta Analysis;Funding Source;Medline;Embase;Psycinfo;Effect Size;Confidence Intervals;Models, Statistical;Data Analysis Software;Brain;Cognition
rayyan-11279670	Assessing and mapping language, attention and executive multidimensional deficits in stroke aphasia.	2019	10		Brain: A Journal of Neurology	0006-8950	142	10	3202-3216	Schumacher, Rahel and Halai, Ajay D and Ralph, Matthew A Lambon and Lambon Ralph, Matthew A	https://search.ebscohost.com/login.aspx?direct=true&db=ccm&AN=138893470&lang=ja&site=ehost-live		Oxford University Press / USA	["MRC Cognition and Brain Sciences Unit, University of Cambridge, Cambridge, UK", "Department of Neurology, Inselspital, Bern University Hospital, and University of Bern, Bern, Switzerland", "Neuroscience and Aphasia Research Unit, School of Biological Sciences, University of Manchester, Manchester, UK U2 - PMID: NLM31504247."]		Accession Number: 138893470. Language: English. Entry Date: 20200507. Revision Date: 20220807. Publication Type: Journal Article; research. Journal Subset: Allied Health; Biomedical; Europe; Peer Reviewed; UK & Ireland. Instrumentation: Clinical Decision Making in Nursing Scale (CDMNS) (Jenkins); Multidimensional Health Locus of Control Scale (MHLOC). Grant Information: MC_UU_00005/18/MRC_/Medica…	10.1093/brain/awz258	Stroke;Physiopathology;Aphasia;Brain Mapping;Executive Function;Middle Age;Attention;Aged, 80 and Over;Neuropsychological Tests;Semantics;Complications;Language Tests;Human;Language;Factor Analysis;Speech;Physiology;Image Processing, Computer Assisted;Brain;Pathology;Readability;Cognition;Magnetic Resonance Imaging;Methods;Male;Female;Aged;Validation Studies;Comparative Studies;Evaluation Researc…
rayyan-11279671	Evidence-Based Cognitive Rehabilitation: Systematic Review of the Literature From 2009 Through 2014.	2019	8		Archives of Physical Medicine & Rehabilitation	0003-9993	100	8	1515-1533	Cicerone, Keith D. and Goldin, Yelena and Ganci, Keith and Rosenbaum, Amy and Wethe, Jennifer V. and Langenbahn, Donna M. and Malec, James F. and Bergquist, Thomas F. and Kingsley, Kristine and Nagele, Drew and Trexler, Lance and Fraas, Michael and Bogdanova, Yelena and Harley, J. Preston	https://search.ebscohost.com/login.aspx?direct=true&db=ccm&AN=137682106&lang=ja&site=ehost-live		W B Saunders	["Cognitive Rehabilitation Department, John F. Kennedy Johnson Rehabilitation Institute, Hackensack Meridian Health System, Edison, New Jersey, the United States", "Department of Physical Medicine and Rehabilitation, Robert Wood Johnson Medical School, Rutgers University, New Brunswick, New Jersey, the United States", "Charlotte Center for Neuropsychological Services, Charlotte, North Carolina, t…		Accession Number: 137682106. Language: English. Entry Date: 20190727. Revision Date: 20190727. Publication Type: Journal Article; research; systematic review; tables/charts. Journal Subset: Allied Health; Double Blind Peer Reviewed; Editorial Board Reviewed; Expert Peer Reviewed; Peer Reviewed; USA. Special Interest: Evidence-Based Practice. NLM UID: 2985158R.	10.1016/j.apmr.2019.02.011	Brain Injuries;Rehabilitation;Stroke;Rehabilitation, Cognitive;Human;Medical Practice, Evidence-Based;PubMed;Cognition;Systematic Review
rayyan-11279672	"They're Either Going to Find Ways to Include You or They're Just Kind of Not": Experiences of Students With Orthopedic Impairments in Integrated Physical Education.	2022	7		Adapted Physical Activity Quarterly	0736-5829	39	3	321-340	Holland, Katherine and Haegele, Justin A. and Zhu, Xihe and Bobzien, Jonna	https://search.ebscohost.com/login.aspx?direct=true&db=ccm&AN=157818718&lang=ja&site=ehost-live		Human Kinetics Publishers, Inc.	["Norwegian University of Science and Technology, Trondheim, Norway", "Old Dominion University, Norfolk, VA, USA"] Champaign, Illinois		Accession Number: 157818718. Language: English. Entry Date: 20220713. Revision Date: 20230703. Publication Type: Journal Article; research; tables/charts. Journal Subset: Allied Health; Peer Reviewed; USA. NLM UID: 8701671.	10.1123/apaq.2021-0184	Student Experiences;Students with Disabilities;Physical Education, Adapted;Neuromuscular Diseases;Rehabilitation;Human;Phenomenological Research;Semi-Structured Interview;Audiorecording;Thematic Analysis;Social Constructionism;Purposive Sample;United States;Child;Adolescence;Questionnaires;Interview Guides;Male;Female;Videorecording;Spina Bifida;Hemiplegia;Cerebral Palsy;Above-Knee Amputation;Dia…
rayyan-11279673	Switching attention deficits in post-stroke individuals with different aphasia types.	2023	2		Aphasiology	0268-7038	37	2	260-287	Kuptsova, Svetlana V. and Dragoy, Olga V. and Ivanova, Maria V.	https://search.ebscohost.com/login.aspx?direct=true&db=ccm&AN=161226551&lang=ja&site=ehost-live		Taylor & Francis Ltd	["Center for Speech Pathology and Neurorehabilitation, Moscow, Russia", "HSE University, Moscow, Russia", "Institute of Linguistics, Russian Academy of Sciences, Moscow, Russia", "Department of Psychology, University of California Berkeley, Berkeley, CA, USA"] Philadelphia, Pennsylvania		Accession Number: 161226551. Language: English. Entry Date: 20230124. Revision Date: 20240201. Publication Type: Journal Article; research; tables/charts. Journal Subset: Allied Health; Biomedical; Blind Peer Reviewed; Europe; Expert Peer Reviewed; Peer Reviewed; UK & Ireland. Grant Information: This work was supported by the Center for Language and Brain NRU Higher School of Economicsunder RF Go…	10.1080/02687038.2021.2002804	Stroke Patients;Aphasia;Classification;Attention;Multitasking Behavior;Evaluation;Human;Funding Source;Aphasia, Broca;Aphasia, Wernicke;Cognition Disorders;Language Processing;Stroke;Rehabilitation
rayyan-11279674	Effects of acupuncture and computer-assisted cognitive training for post-stroke attention deficits: study protocol for a randomized controlled trial.	2015	12	2	Trials	1745-6215	16	1	1-10	Jia Huang and McCaskey, Michael A. and Shanli Yang and Haicheng Ye and Jing Tao and Cai Jiang and Schuster-Amft, Corina and Balzer, Christian and Ettlin, Thierry and Schupp, Wilfried and Kulke, Hartwig and Lidian Chen and Huang, Jia and Yang, Shanli and Ye, Haicheng and Tao, Jing and Jiang, Cai and Chen, Lidian	https://search.ebscohost.com/login.aspx?direct=true&db=ccm&AN=111379801&lang=ja&site=ehost-live		BioMed Central	["College of Rehabilitation Medicine, Fujian University of Traditional Chinese Medicine, No.1 Huatuo Road, Minhou District, Fuzhou 350122, Fujian Province, China", "Research Department, Reha Rheinfelden, Salinenstrasse 98, 4310 Rheinfelden, Switzerland", "Fujian University of Traditional Chinese Medicine Affiliated Rehabilitation Hospital, No. 282 Wusi Road, Fuzhou 350003, Fujian Province, China"…		Accession Number: 111379801. Language: English. Entry Date: 20180802. Revision Date: 20210114. Publication Type: Journal Article; research; randomized controlled trial. Journal Subset: Biomedical; Europe; Peer Reviewed; UK & Ireland. Special Interest: Evidence-Based Practice. Instrumentation: Trail Making Test (TMT); NIH Stroke Scale; Modified Barthel Index (MBI); EuroQol (EQ-5D); Test des Deux B…	10.1186/s13063-015-1054-x	Cognitive Therapy;Methods;Stroke;Rehabilitation;Cognition;Rehabilitation, Cognitive;Therapy, Computer Assisted;Acupuncture;Cognition Disorders;Psychosocial Factors;Disability Evaluation;Time Factors;Single-Blind Studies;Human;Activities of Daily Living;Diagnosis;Pilot Studies;Protocols;Quality of Life;Treatment Outcomes;Switzerland;China;Attention;Germany;Neuropsychological Tests;Study Design;Com…
rayyan-11279675	Role of neurorehabilitation in the recovery of bilateral thalamic stroke related to the artery of Percheron anatomical variant.	2023	9		BMJ Case Reports	1757-790X	16	9	1-6	Polito, Gaetano and Russo, Mirella and Santilli, Matteo and Cantarella, Cristina and D’Aurizio, Carlo and Sensi, Stefano L.	https://search.ebscohost.com/login.aspx?direct=true&db=ccm&AN=172786392&lang=ja&site=ehost-live		BMJ Publishing Group	["Department of Neuroscience, Imaging and Clinical Science, Università degli Studi Gabriele d’Annunzio Chieti Pescara, Chieti, Italy.", "Department of Neurosciences, Imaging and Clinical Sciences, \"G. d’Annunzio\" University of Chieti-Pescara, Chieti, Italy.", "AUSL Pescara, Pescara, Italy.", "CeSI-MeT, Center for Excellence on Aging and Translational Medicine, University “G. d’Annunzio” Chieti-…		Accession Number: 172786392. Language: English. Entry Date: In Process. Revision Date: 20231006. Publication Type: Journal Article. Journal Subset: Biomedical; Blind Peer Reviewed; Europe; UK & Ireland. NLM UID: 101526291.	10.1136/bcr-2023-254872	Stroke
rayyan-11279676	Relation among Psychopathological Symptoms, Neuropsychological Domains, and Functional Disability in Subacute Poststroke Rehabilitation.	2018	5		Journal of Stroke & Cerebrovascular Diseases	1052-3057	27	5	1381-1385	Lo Buono, Viviana and Bonanno, Lilla and Palmeri, Rosanna and Corallo, Francesco and Parisi, Sergio and Trinchera, Antonia and Sessa, Edoardo and Pollicino, Patrizia and Galletti, Bruno and Bramanti, Placido and Marino, Silvia	https://search.ebscohost.com/login.aspx?direct=true&db=ccm&AN=128742121&lang=ja&site=ehost-live		W B Saunders	["IRCCS Centro Neurolesi “Bonino-Pulejo”, Messina", "Department of Otorhinolaryngology, University of Messina, Messina, Italy", "Department of Biomedical and Dental Sciences and Morphological and Functional Imaging, University of Messina, Messina, Italy U2 - PMID: NLM29422379."] Philadelphia, Pennsylvania		Accession Number: 128742121. Language: English. Entry Date: 20191002. Revision Date: 20201230. Publication Type: Journal Article; research. Journal Subset: Biomedical; Double Blind Peer Reviewed; Peer Reviewed; USA. NLM UID: 9111633.	10.1016/j.jstrokecerebrovasdis.2017.12.033	Anxiety;Psychosocial Factors;Stroke;Therapy;Cognition Disorders;Brain;Physiopathology;Mental Health;Depression;Human;Male;Epidemiology;Cognition;Treatment Outcomes;Time Factors;Chi Square Test;Health Status;Motor Activity;Female;Italy;Memory;Aged;Prevalence;Recovery;Attention;Risk Factors;Middle Age;Multivariate Analysis;Disability Evaluation
rayyan-11279677	Ventral attention and motor network connectivity is relevant to functional impairment in spatial neglect after right brain stroke.	2019	2		Brain & Cognition	0278-2626	129		16-24	Barrett, A.M. and Boukrina, Olga and Saleh, Soha	https://search.ebscohost.com/login.aspx?direct=true&db=ccm&AN=133787226&lang=ja&site=ehost-live		Academic Press Inc.	Kessler Foundation, 1199 Pleasant Valley Way, West Orange, NJ 07052, USA U2 - PMID: NLM30522777. Burlington, Massachusetts		Accession Number: 133787226. Language: English. Entry Date: 20190317. Revision Date: 20210126. Publication Type: Journal Article; research; tables/charts. Journal Subset: Biomedical; Double Blind Peer Reviewed; Peer Reviewed; USA. Grant Information: K24 HD062647/HD/NICHD NIH HHS/United States. NLM UID: 8218014.	10.1016/j.bandc.2018.11.013	Perceptual Disorders;Attention;Frontal Lobe;Stroke;Magnetic Resonance Imaging;Brain;Aged;Physiopathology;Female;Male;Dominance, Cerebral;Diagnosis, Neurologic;Human;Middle Age;Adult;Neural Pathways;Validation Studies;Comparative Studies;Evaluation Research;Multicenter Studies
rayyan-11279678	A pilot study of attention deficits, balance control and falls in the subacute stage following stroke.	2001	8		Clinical Rehabilitation	0269-2155	15	4	437-444	Stapleton T and Ashburn A and Stack E	https://search.ebscohost.com/login.aspx?direct=true&db=ccm&AN=106913141&lang=ja&site=ehost-live		Sage Publications Inc.	Rehabilitation Research Unit, University of Southampton, Southampton, UK U2 - PMID: NLM11518445. Thousand Oaks, California		Accession Number: 106913141. Language: English. Entry Date: 20020405. Revision Date: 20200708. Publication Type: Journal Article; research; tables/charts. Journal Subset: Allied Health; Double Blind Peer Reviewed; Editorial Board Reviewed; Europe; Expert Peer Reviewed; Peer Reviewed; UK & Ireland. Instrumentation: Test of Everyday Attention (TEA); Berg Balance Scale; Star Cancellation Test. Grant…	10.1191/026921501678310243	Balance, Postural;Accidental Falls;Attention;Stroke;Physiopathology;Rehabilitation;Record Review;Semi-Structured Interview;Neuropsychological Tests;Clinical Assessment Tools;Pilot Studies;Inpatients;Prospective Studies;Adult;Middle Age;Aged;Aged, 80 and Over;Female;Male;Wilcoxon Signed Rank Test;Mann-Whitney U Test;Spearman's Rank Correlation Coefficient;Functional Status;Visual Perception;Audito…
rayyan-11279679	Tratamiento fisioterapéutico de la heminegligencia secundaria a un accidente cerebrovascular.	2018	3		Archivos de Neurociencias	1028-5938	23	2	42-59	Cid-Guede, Eva and González-González, Yoana and Da Cuña-Carrera, Iria	https://search.ebscohost.com/login.aspx?direct=true&db=ccm&AN=133894510&lang=ja&site=ehost-live		Instituto Nacional de Neurologia y Neurocirugia, Departamento de Publicaciones Cientificas	FACULTAD DE FISIOTERAPIA. DEPARTAMENTO DE BIOLOGÍA FUNCIONAL Y CIENCIAS DE LA SALUD. UNIVERSIDAD DE VIGO. ESPAÑA		Accession Number: 133894510. Language: Spanish. Entry Date: 20190107. Revision Date: 20190624. Publication Type: Journal Article; research; systematic review; tables/charts. Journal Subset: Biomedical; Mexico & Central/South America; Peer Reviewed. Special Interest: Evidence-Based Practice. NLM UID: 9612691.		Physical Therapy;Methods;Unilateral Neglect;Etiology;Stroke;Complications;Cerebral Ischemia;Therapy;Human;Systematic Review;Medline;Physiotherapy Evidence Database;PubMed;Physical Stimulation;Mirror Therapy;Vestibular Stimulation;Therapeutic Exercise;Virtual Reality Exposure Therapy;Eye Movements;Sample Size;Health Knowledge;Diagnosis
rayyan-11279680	Apraxia and spatial inattention dissociate in left hemisphere stroke.	2015	10		Cortex: A Journal Devoted to the Study of the Nervous System & Behavior	0010-9452	71		349-358	Timpert, David C and Weiss, Peter H and Vossel, Simone and Dovern, Anna and Fink, Gereon R	https://search.ebscohost.com/login.aspx?direct=true&db=ccm&AN=113039832&lang=ja&site=ehost-live		Masson SPA	["Cognitive Neuroscience, Institute of Neuroscience and Medicine (INM-3), Research Centre Jülich, Jülich, Germany; Department of Neurology, University Hospital Cologne, Köln, Germany", "Cognitive Neuroscience, Institute of Neuroscience and Medicine (INM-3), Research Centre Jülich, Jülich, Germany U2 - PMID: NLM26298504."]		Accession Number: 113039832. Language: English. Entry Date: 20160701. Revision Date: 20160701. Publication Type: Journal Article. Journal Subset: Allied Health; Biomedical; Continental Europe; Europe; Peer Reviewed. Instrumentation: Clinical Decision Making in Nursing Scale (CDMNS) (Jenkins). NLM UID: 0100725.	10.1016/j.cortex.2015.07.023	Perceptual Disorders;Etiology;Apraxia;Psychosocial Factors;Stroke;Complications;Male;Spatial Perception;Middle Age;Algorithms;Readability;Dominance, Cerebral;Language Tests;Neuropsychological Tests;Female;Scales;Heart Block;Dissociative Disorders
rayyan-11279681	Computer-Based Cognitive Retraining for Adults with Chronic Acquired Brain Injury: A Pilot Study.	2013	10		Occupational Therapy in Health Care	0738-0577	27	4	333-344	Li, Kitsum and Robertson, Julie and Ramos, Joshua and Gella, Stephanie	https://search.ebscohost.com/login.aspx?direct=true&db=ccm&AN=104142273&lang=ja&site=ehost-live		Taylor & Francis Ltd	Department of Occupational Therapy, School of Health and Natural Sciences, Dominican University of California, San Rafael, California, USA U2 - PMID: NLM24102589. Philadelphia, Pennsylvania		Accession Number: 104142273. Language: English. Entry Date: 20131011. Revision Date: 20231107. Publication Type: Journal Article; research; tables/charts. Journal Subset: Allied Health; Peer Reviewed; USA. Instrumentation: Cognistat Assessment. NLM UID: 8309883.	10.3109/07380577.2013.844877	Stroke;Rehabilitation;Brain Injuries;Cognition;Therapy, Computer Assisted;Memory;Attention;Human;Pilot Studies;Convenience Sample;Quasi-Experimental Studies;Pretest-Posttest Design;Quantitative Studies;California;Young Adult;Adult;Middle Age;Aged;Clinical Assessment Tools;Questionnaires;Interrater Reliability;Descriptive Statistics;Data Analysis Software;Power Analysis;Paired T-Tests;Confidence I…
rayyan-11279682	Efficacy of visuo-spatial training in right-brain damaged patients with spatial hemineglect and attention disorders.	2006	10		Cortex: A Journal Devoted to the Study of the Nervous System & Behavior	0010-9452	42	7	973-982	Piccardi L and Nico D and Bureca I and Matano A and Guariglia C and Piccardi, Laura and Nico, Daniele and Bureca, Ivana and Matano, Alessandro and Guariglia, Cecilia	https://search.ebscohost.com/login.aspx?direct=true&db=ccm&AN=106154591&lang=ja&site=ehost-live		Masson SPA	["Neuropsychology Research Centre and Diagnosis and Neuropsychological Therapy Unit, IRCCS Santa Lucia Fondation, Rome, Italy", "Neuropsychology Research Centre and Diagnosis and Neuropsychological Therapy Unit, IRCCS Santa Lucia Fondation, Rome, Italy. laura.piccardi@uniroma1.it U2 - PMID: NLM17172177."]		Accession Number: 106154591. Language: English. Entry Date: 20070914. Revision Date: 20190915. Publication Type: Journal Article; pictorial; research; tables/charts. Journal Subset: Allied Health; Biomedical; Continental Europe; Europe; Peer Reviewed. NLM UID: 0100725.		Attention;Learning;Perception;Perceptual Disorders;Rehabilitation;Methods;Visual Perception;Aged;Analysis of Variance;Brain Damage, Chronic;Etiology;Physiopathology;Stroke;Complications;Comparative Studies;Dominance, Cerebral;Evaluation Research;Male;Mental Disorders Diagnosed in Childhood;Diagnosis;Risk Factors;Middle Age;Neuropsychological Tests;Treatment Outcomes;Human;Brain
rayyan-11279683	Predictors of falls among right-hemisphere stroke patients in the rehabilitation setting.	1993	6		Archives of Physical Medicine & Rehabilitation	0003-9993	74	6	621-626	Rapport LJ and Webster JS and Flemming KL and Lindberg JW and Godlewski MC and Brees JE and Abadee PS	https://search.ebscohost.com/login.aspx?direct=true&db=ccm&AN=107468731&lang=ja&site=ehost-live		W B Saunders	Veterans Adm Med Ctr, Long Beach, CA U2 - PMID: NLM8503752. Philadelphia, Pennsylvania		Accession Number: 107468731. Language: English. Entry Date: 19930801. Revision Date: 20150712. Publication Type: Journal Article; questionnaire/scale; research; tables/charts. Journal Subset: Allied Health; Double Blind Peer Reviewed; Editorial Board Reviewed; Expert Peer Reviewed; Peer Reviewed; USA. Instrumentation: Rey-Osterreith Complex Figure Drawing (Rey-O); Fall Assessment Questionnaire; B…		Accidental Falls;Prevention and Control;Stroke;Complications;Rehabilitation;Right Hemisphere Injuries;Descriptive Research;Veterans;Risk Factors;Pearson's Correlation Coefficient;Neuropsychological Tests;Regression;Analysis of Variance;Adult;Middle Age;Aged;Male;Human
rayyan-11279684	The contribution of cognition to the rehabilitation of language and communication deficits.	2020	11		International Journal of Therapy & Rehabilitation	1741-1645	27	11	1-16	Mohapatra, Bijoyaa	https://search.ebscohost.com/login.aspx?direct=true&db=ccm&AN=147560477&lang=ja&site=ehost-live		Mark Allen Holdings Limited	Department of Communication Disorders, New Mexico State University, Las Cruces, New Mexico, USA		Accession Number: 147560477. Language: English. Entry Date: 20201215. Revision Date: 20201222. Publication Type: Journal Article; research; systematic review. Journal Subset: Allied Health; Europe; Peer Reviewed; UK & Ireland. Special Interest: Evidence-Based Practice.	10.12968/ijtr.2019.0098	Communicative Disorders;Rehabilitation;Rehabilitation, Speech and Language;Cognition;Evaluation;Speech-Language Pathologists;Human;Systematic Review;Databases, Health;Web Search Engines;Executive Function;Memory;Professional Knowledge;Cognition Disorders;Therapy
rayyan-11279685	Screening for cognitive deficits after stroke: a comparison of three screening tools.	2008	12		Clinical Rehabilitation	0269-2155	22	12	1095-1104	Nøkleby K and Boland E and Bergersen H and Schanke AK and Farner L and Wagle J and Wyller TB	https://search.ebscohost.com/login.aspx?direct=true&db=ccm&AN=105603579&lang=ja&site=ehost-live		Sage Publications Inc.	Department of Geriatric Medicine, Ullevaal University Hospital, Oslo, Norway U2 - PMID: NLM19052248. Thousand Oaks, California		Accession Number: 105603579. Language: English. Entry Date: 20090403. Revision Date: 20200619. Publication Type: Journal Article; research; tables/charts. Journal Subset: Allied Health; Double Blind Peer Reviewed; Editorial Board Reviewed; Europe; Expert Peer Reviewed; Peer Reviewed; UK & Ireland. Instrumentation: Clock Drawing Test (CDT); Cognistat; Screening Instrument for Neuropsychological Im…	10.1177/0269215508094711	Clinical Assessment Tools;Cognition Disorders;Diagnosis;Health Screening;Stroke;Complications;Adult;Aged;Aged, 80 and Over;Concurrent Validity;Confidence Intervals;Data Analysis Software;Female;Funding Source;Middle Age;Norway;ROC Curve;Sensitivity and Specificity;Human;Mass Screening;Cognition
rayyan-11279686	COMPARISON OF ATTENTION PROCESS TRAINING AND ACTIVITY-BASED ATTENTION TRAINING AFTER ACQUIRED BRAIN INJURY: A RANDOMIZED CONTROLLED STUDY.	2021	10		Journal of Rehabilitation Medicine (Stiftelsen Rehabiliteringsinformation)	1650-1977	53	10	1-9	SARGÉNIUS LANDAHL, Kristina and SCHULT, Marie-Louise and BORG, Kristian and BARTFAI, Aniko	https://search.ebscohost.com/login.aspx?direct=true&db=ccm&AN=153733144&lang=ja&site=ehost-live		Medical Journals Sweden AB	Karolinska Institutet, Department of Clinical Sciences, Danderyd Hospital, Division of Rehabilitation Medicine, Danderyd University Hospital Stockholm, Sweden		Accession Number: 153733144. Language: English. Entry Date: 20211130. Revision Date: 20211130. Publication Type: Journal Article; research; tables/charts; randomized controlled trial. Journal Subset: Allied Health; Continental Europe; Europe; Peer Reviewed. Instrumentation: Canadian Occupational Performance Measure (COPM); Work Ability Index (WAI); Assessment of Work Performance (AWP); Rating Sca…	10.2340/16501977-2875	Attention;Education;Brain Injuries;Rehabilitation;Rehabilitation, Cognitive;Activities of Daily Living;Physical Performance;Human;Outpatients;Stroke;Randomized Controlled Trials;Random Assignment;Questionnaires;Data Analysis Software;Power Analysis;One-Way Analysis of Variance;Descriptive Statistics;Male;Female;Adult;Middle Age;Brain
rayyan-11279687	Hemispatial neglect: Subtypes, neuroanatomy, and disability.	2004	3	9	Neurology	0028-3878	62	5	749-756	Buxbaum, L J and Ferraro, M K and Veramonti, T and Farne, A and Whyte, J and Ladavas, E and Frassinetti, F and Coslett, H B	https://search.ebscohost.com/login.aspx?direct=true&db=ccm&AN=136640725&lang=ja&site=ehost-live		Lippincott Williams & Wilkins	Moss Rehabilitation Research Institute, Philadelphia, USA U2 - PMID: NLM15007125. Baltimore, Maryland		Accession Number: 136640725. Language: English. Entry Date: 20050401. Revision Date: 20200706. Publication Type: Journal Article; research. Journal Subset: Biomedical; Peer Reviewed; USA. Instrumentation: Functional Independence Measure (FIM). NLM UID: 0401060.	10.1212/01.wnl.0000113730.73031.f4	Stroke;Complications;Perceptual Disorders;Etiology;Middle Age;Male;Classification;Aged, 80 and Over;Human;Brain;Pathology;Adult;Activities of Daily Living;Aged;Female;Validation Studies;Comparative Studies;Evaluation Research;Multicenter Studies;Clinical Assessment Tools
rayyan-11279688	Feasibility of an integrated multidisciplinary geriatric rehabilitation programme for older stroke patients: a process evaluation.	2020	5	29	BMC Neurology	1471-2377	20	1	1-13	Vluggen, Tom P. M. M. and van Haastregt, Jolanda C. M. and Verbunt, Jeanine A. and van Heugten, Caroline M. and Schols, Jos M. G. A.	https://search.ebscohost.com/login.aspx?direct=true&db=ccm&AN=143491911&lang=ja&site=ehost-live		BioMed Central	["Department of Health Services Research, Maastricht University, Maastricht, The Netherlands", "Care and Public Health Research Institute, Maastricht University, Maastricht, The Netherlands", "Adelante, Centre of Expertise in Rehabilitation and Audiology, Hoensbroek, The Netherlands", "Department of Rehabilitation Medicine, Maastricht University, Maastricht, The Netherlands", "Department of Neuro…		Accession Number: 143491911. Language: English. Entry Date: 20200927. Revision Date: 20210924. Publication Type: Journal Article; research; tables/charts. Journal Subset: Biomedical; Europe; UK & Ireland. Instrumentation: Goal Attainment Scaling (GAS). NLM UID: 100968555.	10.1186/s12883-020-01791-4	Caregivers;Education;Patient Education;Methods;After Care;Pilot Studies;Female;Male;Aged;Human;Scales;Geriatrics;Stroke
rayyan-11279689	Training the brain: fact and fad in cognitive and behavioral remediation.	2012	7		Brain & Cognition	0278-2626	79	2	159-179	Rabipour S and Raz A and Rabipour, Sheida and Raz, Amir	https://search.ebscohost.com/login.aspx?direct=true&db=ccm&AN=104553558&lang=ja&site=ehost-live		Academic Press Inc.	["Department of Neurology & Neurosurgery, McGill University, Montreal, QC, H3W 1E4 Canada", "Department of Neurology & Neurosurgery, McGill University, Canada. U2 - PMID: NLM22463872."] Burlington, Massachusetts		Accession Number: 104553558. Language: English. Entry Date: 20120831. Revision Date: 20200708. Publication Type: Journal Article; research. Journal Subset: Biomedical; Double Blind Peer Reviewed; Peer Reviewed; USA. Grant Information: //Canadian Institutes of Health Research/Canada. NLM UID: 8218014.	10.1016/j.bandc.2012.02.006	Attention;Rehabilitation, Cognitive;Memory, Short Term;Mental Disorders;Rehabilitation;Psychotherapy;Methods;Remedial Teaching;Adult;Aged;Attention Deficit Hyperactivity Disorder;Behavior Therapy;Child;Cognition Disorders;Prevention and Control;Computer-Assisted Instruction;Mental Processes;Neuronal Plasticity;Stroke;Transfer (Psychology);Brain;Cognition
rayyan-11279690	ارتباط عملکرد حسی و حرکتی در اندام فوقانی همی پلژیک در بیماران سکته مغزی مزمن	2016	2		Medical Journal of Tabriz University of Medical Sciences & Health Services	1608-5671	37	6	50-55	جزایری, اسما موسوی and حجازی شیرمرد, مهناز and قوجازاده, مرتضی	https://search.ebscohost.com/login.aspx?direct=true&db=ccm&AN=117129409&lang=ja&site=ehost-live		Tabriz University of Medical Sciences	دانشکده توانبخشی، دانشگاه علوم پزشکی تبریز، تبریز، ایران		Accession Number: 117129409. Language: Persian. Entry Date: In Process. Revision Date: 20160802. Publication Type: Journal Article; pictorial; research; tables/charts. Journal Subset: Biomedical; Middle East.
rayyan-11279691	Long-term outcome of abusive head trauma.	2014	12	2	Pediatric Radiology	0301-0449 U2 - PMID: NLM25501726.	44		548-558	Chevignard, Mathilde P and Lind, Katia	https://search.ebscohost.com/login.aspx?direct=true&db=ccm&AN=109772098&lang=ja&site=ehost-live		Springer Nature	, <Blank>		Accession Number: 109772098. Language: English. Entry Date: 20150904. Revision Date: 20200708. Publication Type: Journal Article; research. Supplement Title: Dec2014 Supplement. Journal Subset: Biomedical; Continental Europe; Europe; Peer Reviewed. Special Interest: Diagnostic Imaging; Evidence-Based Practice; Pediatric Care. NLM UID: 0365332.	10.1007/s00247-014-3169-8	Brain Diseases;Mortality;Child Abuse;Head Injuries;Mental Disorders;Movement Disorders;Diagnosis;Prevention and Control;Causal Attribution;Child;Child, Preschool;Medical Practice, Evidence-Based;Female;Human;Infant;Infant, Newborn;International Relations;Prospective Studies;Male;Risk Factors;Survival;Craniocerebral Trauma
rayyan-11279692	Comparison of Prism Adaptation Effects in Children, Younger Adults, and Older Adults...American Congress of Rehabilitation Medicine (ACRM) 99th Annual Conference, November 8-11, 2022, Chicago, Illinois	2023	3		Archives of Physical Medicine & Rehabilitation	0003-9993	104	3	e19-e19	Champod, Anne Sophie and MacPhee, Catrina and Eskes, Gail	https://search.ebscohost.com/login.aspx?direct=true&db=ccm&AN=162090803&lang=ja&site=ehost-live		W B Saunders	Acadia University Philadelphia, Pennsylvania		Accession Number: 162090803. Language: English. Entry Date: 20230316. Revision Date: 20230316. Publication Type: Journal Article; abstract; proceedings; research; randomized controlled trial. Journal Subset: Allied Health; Double Blind Peer Reviewed; Editorial Board Reviewed; Expert Peer Reviewed; Peer Reviewed; USA. NLM UID: 2985158R.	10.1016/j.apmr.2022.12.053	Mobile Applications;Adaptation, Physiological;Perceptual Disorders;Rehabilitation;Unilateral Neglect;Treatment Outcomes;Spatial Perception;Congresses and Conferences;Illinois;Randomized Controlled Trials;Random Assignment;Child;Adolescence;Young Adult;Adult;Middle Age;Aged;Chicago;Only Child
rayyan-11279693	Cognitive rehabilitation for attention deficits following stroke.	2013	5		Cochrane Database of Systematic Reviews	1469-493X U2 - PMID: NLM23728639.		5	N.PAG-N.PAG	Loetscher T and Lincoln NB	https://search.ebscohost.com/login.aspx?direct=true&db=ccm&AN=105837203&lang=ja&site=ehost-live		John Wiley & Sons, Inc.	, <Blank>		Accession Number: 105837203. Language: English. Entry Date: 20101029. Revision Date: 20150711. Publication Type: Journal Article; research; systematic review. Journal Subset: Europe; Peer Reviewed; UK & Ireland. NLM UID: 100909747. Cochrane AN: CD002842.		Rehabilitation, Cognitive;Stroke;Rehabilitation;Attention;Cognition Disorders;Therapy;Complications;Etiology;Research Methodology;Confidence Intervals;Clinical Trials;Descriptive Statistics;Meta Analysis;Treatment Outcomes;Human;Cognition
rayyan-11279694	News from other journals and websites.	2013	4		Journal of Neurotherapy	1087-4208	17	2	142-149	Barkus, Emma and Clarke, Adam R.	https://search.ebscohost.com/login.aspx?direct=true&db=ccm&AN=104172063&lang=ja&site=ehost-live		Taylor & Francis Ltd	School of Psychology , University of Wollongong , Wollongong , New South Wales , Australia		Accession Number: 104172063. Language: English. Entry Date: 20130604. Revision Date: 20200708. Publication Type: Journal Article; abstract. Journal Subset: Biomedical; Peer Reviewed; USA. NLM UID: 9610310.	10.1080/10874208.2013.785854	Biofeedback;Methods;Stroke;Rehabilitation;Cognition;Motor Activity;Attention Deficit Hyperactivity Disorder;Psychopathology;Deep Brain Stimulation;Visual Perception;Brain Neoplasms;Reading Disorders;Autistic Disorder;Parkinson Disease;Electroencephalography;Depression;Tinnitus
rayyan-11279695	NEUROREHABILITATION FOLLOWING RIGHT FRONTAL, TEMPORAL AND PARIETAL LOBECTOMY IN A PATIENT WITH RASMUSSEN'S ENCEPHALITIS.	2014	3	2	American Journal of Physical Medicine & Rehabilitation	0894-9115			a33-a33	Cao, Amy and Verduzco-Gutierrez, Monica and Ivanhoe, Cindy B.	https://search.ebscohost.com/login.aspx?direct=true&db=ccm&AN=95894065&lang=ja&site=ehost-live		Lippincott Williams & Wilkins	Baltimore, Maryland		Accession Number: 95894065. Language: English. Entry Date: 20140626. Revision Date: 20170613. Publication Type: Journal Article; case study. Supplement Title: Mar2014 Supplement. Journal Subset: Allied Health; Peer Reviewed; USA. NLM UID: 8803677.		Encephalitis;Surgery;Brain Surgery;Methods;Rehabilitation;Adult;Male
rayyan-11279696	Muscle-based perception: theory, research and implications for rehabilitation.	2008	9		Brazilian Journal of Physical Therapy	1413-3555	12	5	339-350	Carello C and Silva PL and Kinsella-Shaw JM and Turvey MT	https://search.ebscohost.com/login.aspx?direct=true&db=ccm&AN=105574361&lang=ja&site=ehost-live		Elsevier B.V.	Dept of Psychology, University of Connecticut, 406, Babbidge Rd, Unit 1020, 06269-1020, Storrs (CT), United States; claudia.carello@uconn.edu Philadelphia, Pennsylvania		Accession Number: 105574361. Language: English. Entry Date: 20090206. Revision Date: 20210406. Publication Type: Journal Article; case study; pictorial; review. Journal Subset: Allied Health; Blind Peer Reviewed; Double Blind Peer Reviewed; Editorial Board Reviewed; Expert Peer Reviewed; Mexico & Central/South America; Peer Reviewed. NLM UID: 101186153.	10.1590/s1413-35552008000500002	Proprioception;Rehabilitation;Methods;Adult;Aged;Aging;Decision Making, Clinical;Diabetic Neuropathies;Complications;Female;Functional Assessment;Kinematics;Male;Muscles;Physiology;Nervous System Physiology;Perception;Peripheral Nervous System Diseases;Spinal Cord Injuries;Stroke
rayyan-11279697	Pain reduction by inducing sensory-motor adaptation in Complex Regional Pain Syndrome (CRPS PRISMA): protocol for a double-blind randomized controlled trial.	2020	2	19	BMC Neurology	1471-2377	20	1	1-24	Halicka, Monika and Vittersø, Axel D. and Proulx, Michael J. and Bultitude, Janet H.	https://search.ebscohost.com/login.aspx?direct=true&db=ccm&AN=141826190&lang=ja&site=ehost-live		BioMed Central	["Centre for Pain Research, University of Bath, Claverton Down Road, BA2 7AY, Bath, UK", "Department of Psychology, University of Bath, Claverton Down Road, BA2 7AY, Bath, UK", "Department of Sport & Health Sciences, University of Exeter, Prince of Wales Road, EX4 4SB, Exeter, UK", "Centre for Real and Virtual Environments Augmentation Labs, Department of Computer Science, University of Bath, Cla…		Accession Number: 141826190. Language: English. Entry Date: 20200221. Revision Date: 20200701. Publication Type: Journal Article; research; randomized controlled trial. Journal Subset: Biomedical; Europe; UK & Ireland. Special Interest: Evidence-Based Practice. Instrumentation: Arthritis Impact Measurement Scale (AIMS) (Meenan); Clinical Decision Making in Nursing Scale (CDMNS) (Jenkins); Sensory…	10.1186/s12883-020-1604-z	Adaptation, Physiological;Physiology;Chronic Pain;Therapy;Complex Regional Pain Syndromes;Pain Measurement;Methods;Human;Double-Blind Studies;Attention;Validation Studies;Comparative Studies;Evaluation Research;Multicenter Studies;Randomized Controlled Trials;Arthritis Impact Measurement Scales;Scales
rayyan-11279698	Research Briefs.	2012	10		AHRQ Research Activities	1537-0224		386	29-35		https://search.ebscohost.com/login.aspx?direct=true&db=ccm&AN=108022796&lang=ja&site=ehost-live		Agency for Healthcare Research & Quality	Rockville, Maryland		Accession Number: 108022796. Language: English. Entry Date: 20130208. Revision Date: 20150712. Publication Type: Journal Article. Journal Subset: Biomedical; USA. NLM UID: 9102229.		Adolescence;Adverse Health Care Event;Prevention and Control;Anesthesia;Anesthesia Induction;In Infancy and Childhood;Anesthesia, General;Antibiotics;Antipsychotic Agents;Arthritis, Rheumatoid;Drug Therapy;Assisted Living;Attention Deficit Hyperactivity Disorder;Risk Factors;Black Persons;Blood Pressure;Campylobacter;Child;Chlamydia Infections;Clinical Competence;Clinical Effectiveness;Cluster An…
rayyan-11279699	She's got the beat...interactive metronome	2002	10		Exceptional Parent	0046-9157	32	10	45-48	Kirby J and Ostrover L	https://search.ebscohost.com/login.aspx?direct=true&db=ccm&AN=106820215&lang=ja&site=ehost-live		TCA EP World LLC	Johnstown, Pennsylvania		Accession Number: 106820215. Language: English. Entry Date: 20030404. Revision Date: 20150711. Publication Type: Journal Article; pictorial. Journal Subset: Consumer Health; USA. NLM UID: 7702637.		Learning Disorders;Therapy;In Infancy and Childhood;Developmental Disabilities;Motor Skills Disorders;Time Factors;Attention Deficit Hyperactivity Disorder;Brain Injuries;Rehabilitation;Stroke;Child, Preschool;Child;Adolescence
rayyan-11279700	Effect of visual biofeedback of posterior tongue movement on articulation rehabilitation in dysarthria patients.	2015	8		Journal of Oral Rehabilitation	0305-182X	42	8	571-579	Yano, J. and Shirahige, C. and Oki, K. and Oisaka, N. and Kumakura, I. and Tsubahara, A. and Minagi, S.	https://search.ebscohost.com/login.aspx?direct=true&db=ccm&AN=109831822&lang=ja&site=ehost-live		Wiley-Blackwell	["Department of Occlusal and Oral Functional Rehabilitation, Graduate School of Medicine, Dentistry and Pharmaceutical Sciences, Okayama University; Department of Speech-Language-Hearing Therapy, Rehabilitation Center, Kawasaki Medical School Hospital", "Department of Occlusal and Oral Functional Rehabilitation, Graduate School of Medicine, Dentistry and Pharmaceutical Sciences, Okayama Universit…		Accession Number: 109831822. Language: English. Entry Date: 20150717. Revision Date: 20200708. Publication Type: Journal Article; pictorial; research; tables/charts; tracings. Journal Subset: Biomedical; Europe; Expert Peer Reviewed; Peer Reviewed; UK & Ireland. Special Interest: Dental Care. NLM UID: 0433604.	10.1111/joor.12293	Dysarthria;Therapy;Biofeedback;Vision;Tongue;Physiology;Movement;Human;Stroke;Complications;Male;Female;Middle Age;Aged;Aged, 80 and Over;Descriptive Statistics;Japan;Inpatients;Academic Medical Centers;Wilcoxon Signed Rank Test;Pearson's Correlation Coefficient;T-Tests;Data Analysis Software;Biofeedback, Psychology
rayyan-11279701	Evidence-based cognitive rehabilitation: updated review of the literature from 1998 through 2002.	2005	8		Archives of Physical Medicine & Rehabilitation	0003-9993	86	8	1681-1692	Cicerone KD and Dahlberg C and Malec JF and Langenbahn DM and Felicetti T and Kneipp S and Ellmo W and Kalmar K and Giacino JT and Harley JP and Laatsch L and Morse PA and Catanese J	https://search.ebscohost.com/login.aspx?direct=true&db=ccm&AN=106549442&lang=ja&site=ehost-live		W B Saunders	JFK-Johnson Rehabilitation Institute, 2048 Oak Tree Rd, Edison, NJ 08820; kcicerone@solarishs.org U2 - PMID: NLM16084827. Philadelphia, Pennsylvania		Accession Number: 106549442. Language: English. Entry Date: 20051209. Revision Date: 20200708. Publication Type: Journal Article; research; systematic review; tables/charts. Journal Subset: Allied Health; Double Blind Peer Reviewed; Editorial Board Reviewed; Expert Peer Reviewed; Peer Reviewed; USA. NLM UID: 2985158R.	10.1016/j.apmr.2005.03.024	Brain Injuries;Rehabilitation;Rehabilitation, Cognitive;Cognition Disorders;Physiopathology;Stroke;Medical Practice, Evidence-Based;Human;Cognition
rayyan-11279702	The moss attention rating scale for traumatic brain injury: further explorations of reliability and sensitivity to change.	2008	5		Archives of Physical Medicine & Rehabilitation	0003-9993	89	5	966-973	Whyte J and Hart T and Ellis CA and Chervoneva I	https://search.ebscohost.com/login.aspx?direct=true&db=ccm&AN=105741864&lang=ja&site=ehost-live		W B Saunders	Moss Rehabilitation Research Institute, Philadelphia, PA; Department of Rehabilitation Medicine, Jefferson Medical College, Thomas Jefferson University, Philadelphia, PA. U2 - PMID: NLM18452747. Philadelphia, Pennsylvania		Accession Number: 105741864. Language: English. Entry Date: 20080613. Revision Date: 20200708. Publication Type: Journal Article; research. Journal Subset: Allied Health; Double Blind Peer Reviewed; Editorial Board Reviewed; Expert Peer Reviewed; Peer Reviewed; USA. NLM UID: 2985158R.	10.1016/j.apmr.2007.12.031	Attention;Brain Injuries;Psychosocial Factors;Neuropsychological Tests;Adolescence;Adult;Aged;Aged, 80 and Over;Female;Male;Middle Age;Reproducibility of Results;Sensitivity and Specificity;Severity of Illness Indices;Human;Brain;Bryophyta
rayyan-11279703	NEWS IN BRIEF.	2010	11	23	ASHA Leader	1085-9586	15	14	3-3		https://search.ebscohost.com/login.aspx?direct=true&db=ccm&AN=55643050&lang=ja&site=ehost-live		American Speech-Language-Hearing Association	Rockville, Maryland		Accession Number: 55643050. Language: English. Entry Date: 20110114. Revision Date: 20190708. Publication Type: Journal Article; brief item. Journal Subset: Allied Health; USA. NLM UID: 9890324.	10.1044/leader.NIB.15142010.3	Head and Neck Neoplasms;Mortality;Race Factors;Prognosis;Attention Deficit Hyperactivity Disorder;Familial and Genetic;Neuronal Plasticity;Stroke;Rehabilitation
rayyan-11279704	Role of disengagement failure and attentional gradient in unilateral spatial neglect -- a longitudinal study.	2004	6	17	Disability & Rehabilitation	0963-8288	26	12	746-755	Sacher Y and Serfaty C and Deouell L and Sapir A and Henik A and Soroker N	https://search.ebscohost.com/login.aspx?direct=true&db=ccm&AN=106678281&lang=ja&site=ehost-live		Taylor & Francis Ltd	Department of Neurological Rehabilitation, Loewenstein Hospital Rehabilitation Center, 278 Ahuza, Ra'anana, Israel 43100; sacher@012.net.il U2 - PMID: NLM15204498. Philadelphia, Pennsylvania		Accession Number: 106678281. Language: English. Entry Date: 20041210. Revision Date: 20190103. Publication Type: Journal Article; research; tables/charts. Journal Subset: Allied Health; Europe; Peer Reviewed; UK & Ireland. Instrumentation: Behavioural Inattention Test (BIT). NLM UID: 9207179.	10.1080/09638280410001704340	Attention;Unilateral Neglect;Adult;Aged;Analysis of Variance;Descriptive Statistics;Female;Magnetic Resonance Imaging;Male;Middle Age;Neuropsychological Tests;Paired T-Tests;Prospective Studies;Reaction Time;Evaluation;Right Hemisphere Injuries;Stroke Patients;Tomography, X-Ray Computed;Human;Longitudinal Studies
rayyan-11279705	Cranioencephalic traumatism in the child and adolescent.	2002	11		Rehabilitación	0048-7120	36	6	346-352	Febrer Rotger A	https://search.ebscohost.com/login.aspx?direct=true&db=ccm&AN=106833083&lang=ja&site=ehost-live		Elsevier B.V.	New York, New York		Accession Number: 106833083. Language: Spanish. Entry Date: 20050507. Revision Date: 20150820. Publication Type: Journal Article; tables/charts. Journal Subset: Allied Health; Blind Peer Reviewed; Continental Europe; Editorial Board Reviewed; Europe; Peer Reviewed. NLM UID: 7802471.		Brain Injuries;Complications;In Infancy and Childhood;In Adolescence;Rehabilitation;Prognosis;Infant;Child, Preschool;Child;Adolescence;Only Child;Adolescent
rayyan-11279706	Evaluation of a short-term computer-assisted training programme for the remediation of attentional deficits after brain injury: a preliminary study.	1996	9		International Journal of Rehabilitation Research	0342-5282	19	3	229-239	Gauggel S and Niemann T	https://search.ebscohost.com/login.aspx?direct=true&db=ccm&AN=107309062&lang=ja&site=ehost-live		Lippincott Williams & Wilkins	Department of Psychology, Philipps University Marburg, Gutenbergstrasse 18, D-35032 Marburg, Germany U2 - PMID: NLM8910125. Baltimore, Maryland		Accession Number: 107309062. Language: English. Entry Date: 19970201. Revision Date: 20150820. Publication Type: Journal Article; research; tables/charts. Journal Subset: Allied Health; Europe; Peer Reviewed; UK & Ireland. Instrumentation: Center for Epidemiologic Studies Depression Scale (CES-D); Satisfaction With Life Scale (SWLS) (Diener et al); Number Connection Test (Oswald and Roth); Wiener…		Computer-Assisted Instruction;Evaluation;Attention;Brain Injuries;Germany;Center for Epidemiological Studies Depression Scale;Task Performance and Analysis;Stroke;Head Injuries;Neuropsychological Tests;Adult;Middle Age;Inpatients;Human;Brain
rayyan-11279707	Differences between left- and right-sided neglect revisited: A large cohort study across multiple domains.	2017	6		Clinical Rehabilitation	0269-2155	31	6	835-836	ten Brink, A. F. and Verwer, J. and Biesbroek, J. M. and Visser-Meily, J. M. A. and Nijboer, T. C. W.	https://search.ebscohost.com/login.aspx?direct=true&db=ccm&AN=123165420&lang=ja&site=ehost-live		Sage Publications Inc.	["University Medical Center Utrecht and De Hoogstraat Rehabilitation, Utrecht, The Netherlands", "University Medical Center Utrecht, Utrecht, The Netherlands"] Thousand Oaks, California		Accession Number: 123165420. Language: English. Entry Date: In Process. Revision Date: 20170523. Publication Type: Journal Article. Journal Subset: Allied Health; Double Blind Peer Reviewed; Editorial Board Reviewed; Europe; Expert Peer Reviewed; Peer Reviewed; UK & Ireland. NLM UID: 8802181.	10.1177/0269215517699451	Cohort Studies
rayyan-11279708	Ritalin revisited: does it really help in neurological injury?	2002	12		Journal of Neuroscience Nursing	0888-0395	34	6	303-313	Kajs-Wyllie M	https://search.ebscohost.com/login.aspx?direct=true&db=ccm&AN=106800802&lang=ja&site=ehost-live		Lippincott Williams & Wilkins	Neuroscience Center, St David's, 919 E 32nd Street, Austin, TX 78705 U2 - PMID: NLM12506813. Baltimore, Maryland		Accession Number: 106800802. Language: English. Entry Date: 20030131. Revision Date: 20200624. Publication Type: Journal Article; review; tables/charts. Journal Subset: Core Nursing; Nursing; Peer Reviewed; USA. NLM UID: 8603596.	10.1097/01376517-200212000-00004	Methylphenidate;Therapeutic Use;Brain Injuries;Drug Therapy;Pharmacokinetics;Adverse Effects;Treatment Outcomes;Stroke;Complications;Depression;Etiology;Rehabilitation;Coma;Neuroscience Nursing;Administration and Dosage
rayyan-11279709	FUNCTIONAL OUTCOMES FOLLOWING PEDIATRIC ENCEPHALITIS.	2014	3	2	American Journal of Physical Medicine & Rehabilitation	0894-9115			a78-a78	Warnock, Erica and Krach, Linda E. and Gormley, Mark	https://search.ebscohost.com/login.aspx?direct=true&db=ccm&AN=95897235&lang=ja&site=ehost-live		Lippincott Williams & Wilkins	Baltimore, Maryland		Accession Number: 95897235. Language: English. Entry Date: 20140626. Revision Date: 20190315. Publication Type: Journal Article; research. Supplement Title: Mar2014 Supplement. Journal Subset: Allied Health; Peer Reviewed; USA. Instrumentation: Functional Independence Measure for Children (WeeFIM). NLM UID: 8803677.		Functional Status;Outcomes (Health Care);Encephalitis;Prognosis;In Infancy and Childhood;Human;Child;Retrospective Design;Record Review;Descriptive Statistics;Length of Stay;Clinical Assessment Tools
rayyan-11279710	Cognitive rehabilitation for attention deficits following stroke		1	1						Loetscher T, Potter KJ, Wong D, das Nair R.							10.1002/14651858.CD002842.pub3	Cognition;Stroke
rayyan-11279711	Evidence-Based Cognitive Rehabilitation: Systematic Review of the Literature From 2009 Through 2014		1	1						Cicerone KD, Goldin Y, Ganci K, Rosenbaum A, Wethe JV, Langenbahn DM, Malec JF, Bergquist TF, Kingsley K, Nagele D, Trexler L, Fraas M, Bogdanova Y, Harley JP.							10.1016/j.apmr.2019.02.011	Cognition
rayyan-11279712	Can cognitive rehabilitation improve attention deficits following stroke? - A Cochrane Review summary with commentary		1	1						Hazelton C.							10.3233/NRE-209007	Stroke;Cognition
rayyan-11279713	Cognitive rehabilitation for attention deficits following stroke		1	1						Loetscher T, Lincoln NB.							10.1002/14651858.CD002842.pub2	Cognition;Stroke
rayyan-11279714	Cognitive rehabilitation for attention deficits following stroke		1	1						Lincoln NB, Majid MJ, Weyman N.							10.1002/14651858.CD002842	Cognition;Stroke
rayyan-11279715	Cognitive remediation of attention deficits following acquired brain injury: A systematic review and meta-analysis		1	1						Virk S, Williams T, Brunsdon R, Suh F, Morrow A.							10.3233/NRE-151225	Brain;Brain Injuries;Cognition
rayyan-11279716	Comparison of attention process training and activity-based attention training after acquired brain injury: A randomized controlled study		1	1						Sargénius Landahl K, Schult ML, Borg K, Bartfai A.							10.2340/16501977-2875	Brain;Brain Injuries
rayyan-11279717	Reducing attention deficits after stroke using attention process training: a randomized controlled trial		1	1						Barker-Collo SL, Feigin VL, Lawes CM, Parag V, Senior H, Rodgers A.							10.1161/STROKEAHA.109.558239	Stroke
rayyan-11279718	The impact of neuropsychological deficits on functional stroke outcomes		1	1						Barker-Collo S, Feigin V.							10.1007/s11065-006-9007-5	Stroke
rayyan-11279719	Attention and other cognitive deficits in aphasia: presence and relation to language and communication measures		1	1						Murray LL.							10.1044/1058-0360(2012/11-0067)
rayyan-11279720	Evidence-based cognitive rehabilitation: updated review of the literature from 1998 through 2002		1	1						Cicerone KD, Dahlberg C, Malec JF, Langenbahn DM, Felicetti T, Kneipp S, Ellmo W, Kalmar K, Giacino JT, Harley JP, Laatsch L, Morse PA, Catanese J.							10.1016/j.apmr.2005.03.024	Cognition
rayyan-11279721	Effectiveness of interventions to improve occupational performance of people with cognitive impairments after stroke: an evidence-based review		1	1						Gillen G, Nilsen DM, Attridge J, Banakos E, Morgan M, Winterbottom L, York W.							10.5014/ajot.2015.012138	Cognition;Stroke
rayyan-11279722	Effects of acupuncture and computer-assisted cognitive training for post-stroke attention deficits: study protocol for a randomized controlled trial		1	1						Huang J, McCaskey MA, Yang S, Ye H, Tao J, Jiang C, Schuster-Amft C, Balzer C, Ettlin T, Schupp W, Kulke H, Chen L.							10.1186/s13063-015-1054-x	Cognition;Stroke
rayyan-11279723	Natural history of attention deficits and their influence on functional recovery from acute stages to 6 months after stroke		1	1						Barker-Collo S, Feigin V, Lawes C, Senior H, Parag V.							10.1159/000319894	Recovery of Function;Stroke
rayyan-11279724	Re-emergence of modular brain networks in stroke recovery		1	1						Siegel JS, Seitzman BA, Ramsey LE, Ortega M, Gordon EM, Dosenbach NUF, Petersen SE, Shulman GL, Corbetta M.							10.1016/j.cortex.2017.12.019	Brain;Stroke
rayyan-11279725	People with stroke living in the community: Attention deficits, balance, ADL ability and falls		1	1						Hyndman D, Ashburn A.							10.1080/0963828031000122221	Stroke
rayyan-11279726	The influence of attention deficits on functional recovery post stroke during the first 12 months after discharge from hospital		1	1						Hyndman D, Pickering RM, Ashburn A.							10.1136/jnnp.2007.125609	Recovery of Function;Stroke
rayyan-11279727	A pilot study of attention deficits, balance control and falls in the subacute stage following stroke		1	1						Stapleton T, Ashburn A, Stack E.							10.1191/026921501678310243	Pilot Projects;Stroke
rayyan-11279728	Cocaine-associated stroke: three cases and rehabilitation considerations		1	1						Tolat RD, O' Dell MW, Golamco-Estrella SP, Avella H.							10.1080/026990500120673	Cocaine;Stroke
rayyan-11279729	[Comparison of early and late rehabilitation of stroke and cerebral trauma patients with visual field defects]		1	1						Müller I, Sabel B, Kasten E.							10.1007/s00115-006-2054-6	Visual Fields
rayyan-11279730	Neuropsychological performance in patients with subcortical stroke		1	1						Andrade SP, Brucki SM, Bueno OF, Siqueira Neto JI.							10.1590/s0004-282x2012005000012	Stroke
rayyan-11279731	Role of disengagement failure and attentional gradient in unilateral spatial neglect - a longitudinal study		1	1						Sacher Y, Serfaty C, Deouell L, Sapir A, Henik A, Soroker N.							10.1080/09638280410001704340	Longitudinal Studies
rayyan-11279732	[Treatment of Unilateral Neglect using Repetitive Transcranial Magnetic Stimulation (rTMS) and Sensory Cueing (SC) in Stroke Patients]		1	1						Zhang RG, Liu SX, Wang FY, Ma XC, Yang YH.								Cues
rayyan-11279733	When instructions fail. The effects of stimulus control training on brain injury survivors' attending and reporting during hearing screenings		1	1						Schlund MW.							10.1177/0145445500245003	Brain;Brain Injuries;Survivors
rayyan-11279734	Attention deficit disorders after stroke in childhood	2008			ZEITSCHRIFT FUR KINDER-UND JUGENDPSYCHIATRIE UND PSYCHOTHERAPIE	["1422-4917", "1664-2880"]	36	6	419-426	Eikelmann, A and Petermann, F and Daseking, M							10.1024/1422-4917.36.6.419	Attention Deficit Disorder with Hyperactivity;Stroke
rayyan-11279735	Cognitive rehabilitation for attention deficits following stroke	2019			COCHRANE DATABASE OF SYSTEMATIC REVIEWS	["1469-493X", "1361-6137"]		11		Loetscher, T and Potter, KJ and Wong, D and das Nair, R							10.1002/14651858.CD002842.pub3	Cognition;Stroke
rayyan-11279736	Treatment with RehaCom computerized rehabilitation program improves response control, but not attention in children with attention-deficit/hyperactivity disorder (ADHD)	2022	4		JOURNAL OF CLINICAL NEUROSCIENCE	["0967-5868", "1532-2653"]	98		149-153	Mozaffari, M and Hassani-Abharian, P and Kholghi, G and Vaseghi, S and Zarrindast, MR and Nasehi, M							10.1016/j.jocn.2022.02.008	Only Child;Child
rayyan-11279737	Can cognitive rehabilitation improve attention deficits following stroke? - A Cochrane Review summary with commentary	2020			NEUROREHABILITATION	["1053-8135", "1878-6448"]	47	3	355-357	Hazelton, C							10.3233/NRE-209007	Stroke;Cognition
rayyan-11279738	The effectiveness of cognitive rehabilitation in improving visual and auditory attention in ischemic stroke patients	2021	8		ACTA NEUROLOGICA BELGICA	["0300-9009", "2240-2993"]	121	4	915-920	Pashang, SH and Zare, H and Alipour, A and Sharif-Alhoseini, M							10.1007/s13760-020-01288-4	Stroke;Cognition
rayyan-11279739	Do we need the "Lateral" in unilateral neglect? Spatially nonselective attention deficits in unilateral neglect and their implications for rehabilitation	2001	7		NEUROIMAGE	1053-8119	14	1	S85-S90	Robertson, IH							10.1006/nimg.2001.0838
rayyan-11279740	Rehabilitation of attention deficits after stroke - Efficacy of a neuropsychological training program for attention deficits	1997	3		VERHALTENSTHERAPIE	1016-6262	7	1	21-33	Schottke, H							10.1159/000259005	Stroke
rayyan-11279741	Attention Training Improves Executive Functions and Ameliorates Behavioral Symptoms in Children with Attention-Deficit Hyperactivity Disorder: Implication of Tele-Cognitive-Rehabilitation in the Era of Coronavirus Disease	2024	2	1	GAMES FOR HEALTH JOURNAL	["2161-783X", "2161-7856"]	13	1	40-49	Nejati, V and Derakhshan, Z							10.1089/g4h.2023.0002	Attention Deficit Disorder with Hyperactivity;Behavioral Symptoms
rayyan-11279742	Novel Upper-Limb Rehabilitation System Based on Attention Technology for Post-Stroke Patients: A Preliminary Study	2018			IEEE ACCESS	2169-3536	6		2720-2731	Lin, BS and Chen, JL and Hsu, HC							10.1109/ACCESS.2017.2785122	Stroke
rayyan-11279743	Motivation and attention following hemispheric stroke	2016			MOTIVATION: THEORY, NEUROBIOLOGY AND APPLICATIONS	["0079-6123", "978-0-12-804552-7", "978-0-444-63701-7"]	229		343-366	Olgiati, E and Russell, C and Soto, D and Malhotra, P							10.1016/bs.pbr.2016.06.011	Motivation;Stroke
rayyan-11279744	Switching attention deficits in post-stroke individuals with different aphasia types	2023	2	1	APHASIOLOGY	["0268-7038", "1464-5041"]	37	2	260-287	Kuptsova, SV and Dragoy, OV and Ivanova, MV							10.1080/02687038.2021.2002804	Aphasia;Stroke
rayyan-11279745	Cognitive rehabilitation for attention deficits following stroke	2013			COCHRANE DATABASE OF SYSTEMATIC REVIEWS	["1469-493X", "1361-6137"]		5		Loetscher, T and Lincoln, NB							10.1002/14651858.CD002842.pub2	Cognition;Stroke
rayyan-11279746	Executive function deficits in acute stroke	2007	2		ARCHIVES OF PHYSICAL MEDICINE AND REHABILITATION	["0003-9993", "1532-821X"]	88	2	173-180	Zinn, S and Bosworth, HB and Hoenig, HM and Swartzwelder, HS							10.1016/j.apmr.2006.11.015	Stroke
rayyan-11279747	Reducing Attention Deficits After Stroke Using Attention Process Training A Randomized Controlled Trial	2009	10		STROKE	["0039-2499", "1524-4628"]	40	10	3293-3298	Barker-Collo, SL and Feigin, VL and Lawes, CMM and Parag, V and Senior, H and Rodgers, A							10.1161/STROKEAHA.109.558239	Stroke
rayyan-11279748	NEUROLOGIC DISORDERS OF ATTENTION AND AROUSAL - ASSESSMENT AND TREATMENT	1992	11		ARCHIVES OF PHYSICAL MEDICINE AND REHABILITATION	0003-9993	73	11	1094-1103	WHYTE, J								Nervous System Diseases;Arousal
rayyan-11279749	Cognitive rehabilitation for memory deficits after stroke	2016			COCHRANE DATABASE OF SYSTEMATIC REVIEWS	["1469-493X", "1361-6137"]		9		das Nair, R and Cogger, H and Worthington, E and Lincoln, NB							10.1002/14651858.CD002293.pub3	Memory Disorders;Memory;Cognition;Stroke
rayyan-11279750	The Effects of Theta/Beta-based Neurofeedback Training on Attention in Children with Attention Deficit Hyperactivity Disorder: A Systematic Review and Meta-analysis	2023	12		CHILD PSYCHIATRY & HUMAN DEVELOPMENT	["0009-398X", "1573-3327"]	54	6	1577-1606	Lee, CSC and Chen, TT and Gao, QW and Hua, CZ and Song, R and Huang, XP							10.1007/s10578-022-01361-4	Attention Deficit Disorder with Hyperactivity;Only Child;Child
rayyan-11279751	Inconclusive results of slow cortical potential neurofeedback for the treatment of chronic post-stroke attention deficits	2024	4	5	FRONTIERS IN HUMAN NEUROSCIENCE	1662-5161	18			Kleih, SC and Botrel, L							10.3389/fnhum.2024.1301622	Stroke
rayyan-11279752	The moss attention rating scale for traumatic brain injury: Further explorations of reliability and sensitivity to change	2008	5		ARCHIVES OF PHYSICAL MEDICINE AND REHABILITATION	0003-9993	89	5	966-973	Whyte, J and Hart, T and Ellis, CA and Chervoneva, I							10.1016/j.apmr.2007.12.031	Brain;Brain Injuries;Bryophyta
rayyan-11279753	Motor neglect: Implications for movement and rehabilitation following stroke	2006	7		DISABILITY AND REHABILITATION	["0963-8288", "1464-5165"]	28	13	857-864	Punt, TD and Riddoch, MJ							10.1080/09638280500535025	Stroke
rayyan-11279754	Sleep disturbance and deficits of sustained attention following stroke	2016	1	2	JOURNAL OF CLINICAL AND EXPERIMENTAL NEUROPSYCHOLOGY	["1380-3395", "1744-411X"]	38	1	1-11	Pearce, SC and Stolwyk, RJ and New, PW and Anderson, C							10.1080/13803395.2015.1078295	Stroke;Sleep
rayyan-11279755	Vision, attention, and self-reported driving behaviors in community-dwelling stroke survivors	2002	4		ARCHIVES OF PHYSICAL MEDICINE AND REHABILITATION	["0003-9993", "1532-821X"]	83	4	469-477	Fisk, GD and Owsley, C and Mennemeier, M							10.1053/apmr.2002.31179	Survivors
rayyan-11279756	Post-stroke delirium and challenges for the rehabilitation setting: A narrative review	2023	8		JOURNAL OF STROKE & CEREBROVASCULAR DISEASES	["1052-3057", "1532-8511"]	32	8		Bilek, AJ and Richardson, D							10.1016/j.jstrokecerebrovasdis.2023.107149	Delirium;Stroke
rayyan-11279757	Competition Enhances the Effectiveness and Motivation of Attention Rehabilitation After Stroke. A Randomized Controlled Trial	2020	9	30	FRONTIERS IN HUMAN NEUROSCIENCE	1662-5161	14			Navarro, MD and Llorens, R and Borrego, A and Alcañiz, M and Noé, E and Ferri, J							10.3389/fnhum.2020.575403	Stroke
rayyan-11279758	Effects of methylphenidate on attention deficits after traumatic brain injury - A multidimensional randomized controlled trial	2004	6		AMERICAN JOURNAL OF PHYSICAL MEDICINE & REHABILITATION	["0894-9115", "1537-7385"]	83	6	401-420	Whyte, J and Hart, T and Vaccaro, M and Grieb-Neff, P and Risser, A and Polansky, M and Coslett, HB							10.1097/01.PHM.0000128789.75375.D3	Brain;Methylphenidate;Brain Injuries
rayyan-11279759	Functional Improvement After 4-Week Rehabilitation Therapy and Effects of Attention Deficit in Brain Tumor Patients: Comparison With Subacute Stroke Patients	2015	8		ANNALS OF REHABILITATION MEDICINE-ARM	["2234-0645", "2234-0653"]	39	4	560-569	Han, EY and Chun, MH and Kim, BR and Kim, HJ							10.5535/arm.2015.39.4.560	Brain;Brain Neoplasms
rayyan-11279760	Effects of acupuncture and computer-assisted cognitive training for post-stroke attention deficits: study protocol for a randomized controlled trial	2015	12	2	TRIALS	1745-6215	16			Huang, J and McCaskey, MA and Yang, S and Ye, HC and Tao, J and Jiang, C and Schuster-Amft, C and Balzer, C and Ettlin, T and Schupp, W and Kulke, H and Chen, LD							10.1186/s13063-015-1054-x	Cognition;Stroke
rayyan-11279761	It is spatial neglect syndrome, not only attention deficit! A child with spinal ependymoma post-resection misdiagnosed as having ADHD: Case report	2022	4		CLINICAL CASE REPORTS	2050-0904	10	4		Alsalhi, SM and Alqahtani, MMJ and Alotaibi, G and AlAdamawi, SA and Arnous, RI							10.1002/ccr3.5723	Only Child;Diagnostic Errors;Child
rayyan-11279762	Attention Deficits After Incident Stroke in the Acute Period: Frequency Across Types of Attention and Relationships to Patient Characteristics and Functional Outcomes	2010	11		TOPICS IN STROKE REHABILITATION	["1074-9357", "1945-5119"]	17	6	463-476	Barker-Collo, SL and Feigin, VL and Lawes, CMM and Parag, V and Senior, H							10.1310/tsr1706-463
rayyan-11279763	Tonic and phasic alertness training: a novel behavioral therapy to improve spatial and non-spatial attention in patients with hemispatial neglect	2010	8	24	FRONTIERS IN HUMAN NEUROSCIENCE	1662-5161	4			DeGutis, JM and Van Vleet, TM							10.3389/fnhum.2010.00060	Perceptual Disorders;Behavior Therapy
rayyan-11279764	Course of cognitive functioning during stroke rehabilitation	2013	12	1	NEUROPSYCHOLOGICAL REHABILITATION	["0960-2011", "1464-0694"]	23	6	811-823	Rasquin, SMC and Welter, J and van Heugten, CM							10.1080/09602011.2013.821950	Cognition;Stroke
rayyan-11279765	Cognitive rehabilitation for memory deficits following stroke (Withdrawn Paper. 2007, art. no. CD002293)	2007			COCHRANE DATABASE OF SYSTEMATIC REVIEWS	["1469-493X", "1361-6137"]		3		Nair, RD and Lincoln, NB							10.1002/14651858.CD002293.pub2	Memory Disorders;Memory;Cognition;Stroke
rayyan-11279766	Limb heaviness as a sensorimotor disorder alters rehabilitation adherence after a stroke	2022	8	18	FRONTIERS IN NEUROLOGY	1664-2295	13			Chen, YY and Yang, HY and Chen, YQ and Wei, H and Lan, MJ							10.3389/fneur.2022.840808	Stroke
rayyan-11279767	Neurofeedback therapy to improve cognitive function in patients with chronic post-stroke attention deficits: a within-subjects comparison	2023	7	11	FRONTIERS IN HUMAN NEUROSCIENCE	1662-5161	17			Kleih-Dahms, SC and Botrel, L							10.3389/fnhum.2023.1155584	Stroke
rayyan-11279768	Inpatient Rehabilitation Outcomes of Patients With Apraxia After Stroke	2014	5		TOPICS IN STROKE REHABILITATION	["1074-9357", "1945-5119"]	21	3	211-219	Wu, AJ and Burgard, E and Radel, J							10.1310/tsr2103-211	Stroke
rayyan-11279769	Effect of limb movements on orienting of attention in right-hemisphere stroke	2014	1		EXPERIMENTAL BRAIN RESEARCH	["0014-4819", "1432-1106"]	232	1	89-101	Butler, BC and Eskes, GA							10.1007/s00221-013-3722-y	Stroke
rayyan-11279770	Rehabilitation of hemispatial neglect in stroke	2022	4		JOURNAL OF THE PAKISTAN MEDICAL ASSOCIATION	0030-9982	72	4	779-781	Khalil, MT and Younas, U and Irshad, I and Rathore, FA							10.47391/JPMA.22-32	Perceptual Disorders;Stroke
rayyan-11279771	The Use of the ICF Classification Sheet to Assess Cognitive-Behavioral Disorders and Verbal Communication in Patients after Ischemic and Hemorrhagic Stroke during Rehabilitation	2022	10		INTERNATIONAL JOURNAL OF ENVIRONMENTAL RESEARCH AND PUBLIC HEALTH	1660-4601	19	19		Lucka, E and Lucki, M and Cybulski, M and Daroszewski, P and Lisinski, P							10.3390/ijerph191912127	Mental Disorders
rayyan-11279772	An assessment of hemineglect in children with attention-deficit hyperactivity disorder	1996			DEVELOPMENTAL NEUROPSYCHOLOGY	["8756-5641", "1532-6942"]	12	3	271-281	BenArtsy, A and Glicksohn, J and Soroker, N and Margalit, M and Myslobodsky, M							10.1080/87565649609540652	Attention Deficit Disorder with Hyperactivity
rayyan-11279773	Retraining Moderately Impaired Stroke Survivors in Driving-Related Visual Attention Skills	2010	9		TOPICS IN STROKE REHABILITATION	["1074-9357", "1945-5119"]	17	5	328-336	Akinwuntan, AE and Devos, H and Verheyden, G and Baten, G and Kiekens, C and Feys, H and de Weerdt, W							10.1310/tsr1705-328	Stroke;Survivors
rayyan-11279774	Efficacy of virtual reality-based intervention on balance and mobility disorders post-stroke: a scoping review	2015	5	10	JOURNAL OF NEUROENGINEERING AND REHABILITATION	1743-0003	12			Darekar, A and McFadyen, BJ and Lamontagne, A and Fung, J							10.1186/s12984-015-0035-3	Stroke
rayyan-11279775	Differences in Participation According to Specific Cognitive Deficits Following a Stroke	2011			APPLIED NEUROPSYCHOLOGY	["0908-4282", "1532-4826"]	18	2	117-126	Viscogliosi, C and Desrosiers, J and Belleville, S and Caron, CD and Ska, B and Brad Grp							10.1080/09084282.2010.547779	Cognition;Stroke
rayyan-11279776	Behavioral Problems in Preschool Children Stemming from Perinatal Stroke	2017	6		ZEITSCHRIFT FUR NEUROPSYCHOLOGIE	["1016-264X", "1664-2902"]	28	1	19-32	Daseking, M and Petermann, F and Rana, M and Sanders, J							10.1024/1016-264X/a000192	Only Child;Child;Child, Preschool;Stroke
rayyan-11279777	Cognitive impairment predicts engagement in inpatient stroke rehabilitation	2022	12		INTERNATIONAL JOURNAL OF REHABILITATION RESEARCH	["0342-5282", "1473-5660"]	45	4	359-365	Lowder, RJ and Jaywant, A and Fridman, CB and Toglia, J and O'Dell, MW							10.1097/MRR.0000000000000552	Cognition;Stroke
rayyan-11279778	Cognitive disorders in the early rehabilitation period of ischemic stroke and possibilities of their treatment with neyromidin	2011			ZHURNAL NEVROLOGII I PSIKHIATRII IMENI S S KORSAKOVA	1997-7298	111	4	23-27	Pustokhanova, LV and Morozova, EM								Cognition Disorders;Stroke;Cognition
rayyan-11279779	Neuroanatomic pathway associated with attentional deficits after stroke	2014	1	28	BRAIN RESEARCH	["0006-8993", "1872-6240"]	1544		25-32	Murakami, T and Hama, S and Yamashita, H and Onoda, K and Hibino, S and Sato, H and Ogawa, S and Yamawaki, S and Kurisu, K							10.1016/j.brainres.2013.11.029	Stroke
rayyan-11279780	Participation after a stroke: Changes over time as a function of cognitive deficits	2011	5		ARCHIVES OF GERONTOLOGY AND GERIATRICS	["0167-4943", "1872-6976"]	52	3	336-343	Viscogliosi, C and Belleville, S and Desrosiers, J and Caron, CD and Ska, B and BRAD Grp							10.1016/j.archger.2010.04.020	Cognition;Stroke
rayyan-11279781	State-of-the-art non-invasive brain-computer interface for neural rehabilitation: A review	2020	3	5	JOURNAL OF NEURORESTORATOLOGY	2324-2426	8	1	12-25	Zhuang, MM and Wu, QH and Wan, F and Hu, Y							10.26599/JNR.2020.9040001	Brain
rayyan-11279782	Rehabilitation for a Patient with Hemiplegia, Ataxia, and Cognitive Dysfunction Caused by Pontine Hemorrhage	2015			CASE REPORTS IN NEUROLOGY	1662-680X	7	3	213-220	Tsunoda, T and Maeshima, S and Watanabe, M and Nagai, A and Ueno, Y and Ozeki, Y and Okamoto, S and Mizuno, S and Sonoda, S							10.1159/000441617	Hemiplegia
rayyan-11279783	Strength deficit of knee flexors is dependent on hip position in adults with chronic hemiparesis	2013	1		BRAZILIAN JOURNAL OF PHYSICAL THERAPY	["1413-3555", "1809-9246"]	17	1	86-91	Michaelsen, SM and Ovando, AC and Bortolotti, A and Bandini, B							10.1590/S1413-35552012005000070	Paresis;Knee
rayyan-11279784	Cognitive rehabilitation for spatial neglect following stroke	2013			COCHRANE DATABASE OF SYSTEMATIC REVIEWS	["1469-493X", "1361-6137"]		7		Bowen, A and Hazelton, C and Pollock, A and Lincoln, NB							10.1002/14651858.CD003586.pub3	Cognition;Stroke
rayyan-11279785	Attention in individuals with aphasia: Performance on the Conners' Continuous Performance Test-2nd edition	2020	2	7	NEUROPSYCHOLOGICAL REHABILITATION	["0960-2011", "1464-0694"]	30	2	249-265	Lee, JB and Kocherginsky, M and Cherney, LR							10.1080/09602011.2018.1460852	Aphasia
rayyan-11279786	Individual variability in attention and language performance in aphasia: a study using Conner's Continuous Performance Test	2018			APHASIOLOGY	["0268-7038", "1464-5041"]	32	4	436-458	Naranjo, NP and Grande, DD and Alted, CG							10.1080/02687038.2017.1362686	Aphasia
rayyan-11279787	Influence of Cognitive Impairment on the Recovery of Subjects with Subacute Stroke Undergoing Upper Limb Robotic Rehabilitation	2021	5		BRAIN SCIENCES	2076-3425	11	5		Aprile, I and Guardati, G and Cipollini, V and Papadopoulou, D and Monteleone, S and Redolfi, A and Garattini, R and Sacella, G and Noro, F and Galeri, S and Carrozza, MC and Germanotta, M							10.3390/brainsci11050587	Robotics;Cognition;Stroke
rayyan-11279788	Multisensory Stimulation to Improve Low- and Higher-Level Sensory Deficits after Stroke: A Systematic Review	2016	3		NEUROPSYCHOLOGY REVIEW	["1040-7308", "1573-6660"]	26	1	73-91	Tinga, AM and Visser-Meily, JMA and van der Smagt, MJ and van der Stigchel, S and van Ee, R and Nijboer, TCW							10.1007/s11065-015-9301-1	Stroke
rayyan-11279789	The factors influencing the functional state recovery in cerebral stroke patients during the second rehabilitation stage	2008			MEDICINA-LITHUANIA	1010-660X	44	7	500-509	Milinaviciene, E and Rastenyte, D and Krisciunas, A							10.3390/medicina44070065	Stroke
rayyan-11279790	Long-term attention problems in children with traumatic brain injury	2005	6		JOURNAL OF THE AMERICAN ACADEMY OF CHILD AND ADOLESCENT PSYCHIATRY	["0890-8567", "1527-5418"]	44	6	574-584	Yeates, KO and Armstrong, K and Janusz, J and Taylor, HG and Wade, S and Stancin, T and Drotar, D							10.1097/01.chi.0000159947.50523.64	Brain;Only Child;Brain Injuries;Child
rayyan-11279791	Assessment of attention function recovery in patients after stroke using sequential desk-top tasks	2018	12		INTERNATIONAL JOURNAL OF THERAPY AND REHABILITATION	["1741-1645", "1759-779X"]	25	12	665-674	Tanikaga, M and Muzuno, J and Tanaka, M and Hoshiyama, M							10.12968/ijtr.2018.25.12.665	Recovery of Function
rayyan-11279792	EFNS guidelines on cognitive rehabilitation: report of an EFNS task force	2005	9		EUROPEAN JOURNAL OF NEUROLOGY	["1351-5101", "1468-1331"]	12	9	665-680	Cappa, SF and Benke, T and Clarke, S and Rossi, B and Stemmer, B and Heugten, CM and Task Force Cognitive Rehabil								Cognition
rayyan-11279793	Neuropsychological deficits in alternating hemiplegia of childhood: a case study	2015	7	1	REVISTA DE NEUROLOGIA	["0210-0010", "1576-6578"]	61	1	25-28	Muriel, V and García-Molina, A and Aparicio-López, C and Enseñat, A and Roig-Rovira, T							10.33588/rn.6101.2015110	Hemiplegia
rayyan-11279794	A pilot study exploring head and shoulder movement in visual field deficits following stroke	2012	8		INTERNATIONAL JOURNAL OF THERAPY AND REHABILITATION	["1741-1645", "1759-779X"]	19	8	471-477	Taylor, L and Poland, F and Stephenson, R							10.12968/ijtr.2012.19.8.471	Visual Fields;Pilot Projects;Shoulder;Stroke
rayyan-11279795	Adaptive conjunctive cognitive training (ACCT) in virtual reality for chronic stroke patients: a randomized controlled pilot trial	2020	3	6	JOURNAL OF NEUROENGINEERING AND REHABILITATION	1743-0003	17	1		Maier, M and Ballester, BR and Banuelos, NL and Oller, ED and Verschure, PFMJ							10.1186/s12984-020-0652-3	Stroke;Cognition
rayyan-11279796	Evidence-based cognitive rehabilitation: Updated review of the literature from 1998 through 2002	2005	8		ARCHIVES OF PHYSICAL MEDICINE AND REHABILITATION	["0003-9993", "1532-821X"]	86	8	1681-1692	Cicerone, KD and Dahlberg, C and Malec, JF and Langenbahn, DM and Felicetti, T and Kneipp, S and Ellmo, W and Kalmar, K and Giacino, JT and Harley, JP and Laatsch, L and Morse, PA and Catanese, J							10.1016/j.apmr.2005.03.024	Cognition
rayyan-11279797	Cognitive remediation of attention deficits following acquired brain injury: A systematic review and meta-analysis	2015			NEUROREHABILITATION	["1053-8135", "1878-6448"]	36	3	367-377	Virk, S and Williams, T and Brunsdon, R and Suh, F and Morrow, A							10.3233/NRE-151225	Brain;Brain Injuries;Cognition
rayyan-11279798	Daily management of attention dysfunction two-four years after brain injury and early cognitive rehabilitation with attention process training: a qualitative study	2020	3	15	NEUROPSYCHOLOGICAL REHABILITATION	["0960-2011", "1464-0694"]	30	3	523-544	Markovic, G and Bartfai, A and Ekholm, J and Nilsson, C and Schult, ML and Löfgren, M							10.1080/09602011.2018.1482770	Brain;Brain Injuries
rayyan-11279799	Neuropsychological Performance of Youth with Secondary Attention-Deficit/Hyperactivity Disorder 6-and 12-Months after Traumatic Brain Injury	2014	11		JOURNAL OF THE INTERNATIONAL NEUROPSYCHOLOGICAL SOCIETY	["1355-6177", "1469-7661"]	20	10	971-981	Ornstein, TJ and Sagar, S and Schachar, RJ and Ewing-Cobbs, L and Chapman, SB and Dennis, M and Saunders, AE and Yang, TT and Levin, HS and Max, JE							10.1017/S1355617714000903	Brain;Adolescent;Brain Injuries
rayyan-11279800	BCI for stroke rehabilitation: motor and beyond	2020	8		JOURNAL OF NEURAL ENGINEERING	["1741-2560", "1741-2552"]	17	4		Mane, R and Chouhan, T and Guan, CT							10.1088/1741-2552/aba162	Stroke
rayyan-11279801	Effectiveness of a visual attention retraining program on the driving performance of clients with stroke	2003	4		ARCHIVES OF PHYSICAL MEDICINE AND REHABILITATION	["0003-9993", "1532-821X"]	84	4	541-550	Mazer, BL and Sofer, S and Korner-Bitensky, N and Gelinas, I and Hanley, J and Wood-Dauphinee, S							10.1053/apmr.2003.50085	Stroke
rayyan-11279802	Anatomical Correlates of Neuropsychological Deficits Among Patients With the Cerebellar Stroke	2017	12		ANNALS OF REHABILITATION MEDICINE-ARM	["2234-0645", "2234-0653"]	41	6	924-934	Shin, MA and Park, OT and Shin, JH							10.5535/arm.2017.41.6.924	Stroke
rayyan-11279803	Post-Stroke Apathy and Hypersomnia Lead to Worse Outcomes from Acute Rehabilitation	2014	4		TRANSLATIONAL STROKE RESEARCH	["1868-4483", "1868-601X"]	5	2	292-300	Harris, AL and Elder, J and Schiff, ND and Victor, JD and Goldfine, AM							10.1007/s12975-013-0293-y	Disorders of Excessive Somnolence;Stroke
rayyan-11279804	Developing complex interventions: lessons learned from a pilot study examining strategy training in acute stroke rehabilitation	2014	4		CLINICAL REHABILITATION	["0269-2155", "1477-0873"]	28	4	378-387	Skidmore, ER and Dawson, DR and Whyte, EM and Butters, MA and Dew, MA and Grattan, ES and Becker, JT and Holm, MB							10.1177/0269215513502799	Pilot Projects;Stroke
rayyan-11279805	Game Theoretical Mapping of Causal Interactions Underlying Visuo-Spatial Attention in the Human Brain Based on Stroke Lesions	2017	7		HUMAN BRAIN MAPPING	["1065-9471", "1097-0193"]	38	7	3454-3471	Toba, MN and Zavaglia, M and Rastelli, F and Valabrégue, R and Pradat-Diehl, P and Valero-Cabré, A and Hilgetag, CC							10.1002/hbm.23601	Humanities;Humanism;Humans;Brain;Stroke;Causality
rayyan-11279806	Adaptive P300-Based Brain-Computer Interface for Attention Training: Protocol for a Randomized Controlled Trial	2023			JMIR RESEARCH PROTOCOLS	1929-0748	12			Noble, SC and Woods, E and Ward, T and Ringwood, JV							10.2196/46135	Brain
rayyan-11279807	Design considerations for a theory-driven exergame-based rehabilitation program to improve walking of persons with stroke	2014	10		EUROPEAN REVIEW OF AGING AND PHYSICAL ACTIVITY	["1813-7253", "1861-6909"]	11	2	119-129	Wüest, S and van de Langenberg, R and de Bruin, ED							10.1007/s11556-013-0136-6	Stroke
rayyan-11279808	Computerized Cognitive Rehabilitation of Attention and Executive Function in Acquired Brain Injury: A Systematic Review	2016	11		JOURNAL OF HEAD TRAUMA REHABILITATION	["0885-9701", "1550-509X"]	31	6	419-433	Bogdanova, Y and Yee, MK and Ho, VT and Cicerone, KD							10.1097/HTR.0000000000000203	Brain;Brain Injuries;Cognition
rayyan-11279809	A pilot study of attention deficits, balance control and falls in the subacute stage following stroke	2001	8		CLINICAL REHABILITATION	0269-2155	15	4	437-444	Stapleton, T and Ashburn, A and Stack, E							10.1191/026921501678310243	Pilot Projects;Stroke
rayyan-11279810	Subtle memory and attentional deficits revealed in an Irish stroke patient sample using domain-specific cognitive tasks	2012			JOURNAL OF CLINICAL AND EXPERIMENTAL NEUROPSYCHOLOGY	["1380-3395", "1744-411X"]	34	8	864-875	Duffin, JT and Collins, DR and Coughlan, T and O'Neill, D and Roche, RAP and Commins, S							10.1080/13803395.2012.690368	Stroke;Memory
rayyan-11279811	Attention Deficits in Stroke Patients: The Role of Lesion Characteristics, Time from Stroke, and Concomitant Neuropsychological Deficits	2019			BEHAVIOURAL NEUROLOGY	["0953-4180", "1875-8584"]	2019			Spaccavento, S and Marinelli, CV and Nardulli, R and Macchitella, L and Bivona, U and Piccardi, L and Zoccolotti, P and Angelelli, P							10.1155/2019/7835710
rayyan-11279812	How Much Attention Do We Pay to Attention Deficits in Poststroke Aphasia?	2023	1		STROKE	["0039-2499", "1524-4628"]	54	1	55-66	Varkanitsa, M and Godecke, E and Kiran, S							10.1161/STROKEAHA.122.037936	Aphasia
rayyan-11279813	EEG-Neurofeedback as a Potential Therapeutic Approach for Cognitive Deficits in Patients with Dementia, Multiple Sclerosis, Stroke and Traumatic Brain Injury	2023	2		LIFE-BASEL	2075-1729	13	2		Vilou, I and Varka, A and Parisis, D and Afrantou, T and Ioannidis, P							10.3390/life13020365	Electroencephalography;Dementia;Brain;Brain Injuries;Multiple Sclerosis;Neurofeedback
rayyan-11279814	Does transcranial direct current stimulation affect selective visual attention in children with left-sided infantile hemiplegia? A randomized, controlled pilot study	2021	9		BRAIN IMPAIRMENT	["1443-9646", "1839-5252"]	22	2	152-164	Alharbi, RA and Aloyuni, SA and Kashoo, F and Waly, MI and Singh, H and Ahmad, M							10.1017/BrImp.2020.20	Hemiplegia;Pilot Projects
rayyan-11279815	Sensorimotor, Attentional, and Neuroanatomical Predictors of Upper Limb Motor Deficits and Rehabilitation Outcome after Stroke	2021	4	2	NEURAL PLASTICITY	["2090-5904", "1687-5443"]	2021			D'Imperio, D and Romeo, Z and Maistrello, L and Durgoni, E and Della Pietà, C and De Grazia, MD and Meneghello, F and Turolla, A and Zorzi, M							10.1155/2021/8845685	Stroke;Treatment Outcome
rayyan-11279816	Therapeutic administration of atomoxetine combined with rTMS and occupational therapy for upper limb hemiparesis after stroke: a case series study of three patients	2016	3		ACTA NEUROLOGICA BELGICA	["0300-9009", "2240-2993"]	116	1	31-37	Kinoshita, S and Kakuda, W and Yamada, N and Momosaki, R and Okuma, R and Watanabe, S and Abo, M							10.1007/s13760-015-0503-3	Occupational Therapy
rayyan-11279817	Cognitive reserve impacts on disability and cognitive deficits in acute stroke	2019	10		JOURNAL OF NEUROLOGY	["0340-5354", "1432-1459"]	266	10	2495-2504	Umarova, RM and Sperber, C and Kaller, CP and Schmidt, CSM and Urbach, H and Klöppel, S and Weiner, C and Karnath, HO							10.1007/s00415-019-09442-6	Cognitive Reserve;Stroke;Cognition
rayyan-11279818	MOOD DISORDERS AFTER NEUROLOGIC INJURY	1994	12		TOPICS IN GERIATRIC REHABILITATION	["0882-7524", "1550-2414"]	10	2	70-81	BUTLER, RB								Mood Disorders;Nervous System Diseases
rayyan-11279819	Corpus Callosum Segment Circumference Is Associated With Response Control in Children With Attention-Deficit Hyperactivity Disorder (ADHD)	2010	4		JOURNAL OF CHILD NEUROLOGY	["0883-0738", "1708-8283"]	25	4	453-462	McNally, MA and Crocetti, D and Mahone, EM and Denckla, MB and Suskauer, SJ and Mostofsky, SH							10.1177/0883073809350221	Attention Deficit Disorder with Hyperactivity;Only Child;Corpus Callosum;Child
rayyan-11279820	Relationship Between Cognitive Function and Dysphagia After Stroke	2017	8		ANNALS OF REHABILITATION MEDICINE-ARM	["2234-0645", "2234-0653"]	41	4	564-572	Jo, SY and Hwang, JW and Pyun, SB							10.5535/arm.2017.41.4.564	Deglutition Disorders;Cognition;Stroke
rayyan-11279821	Adapting the concepts of brain and cognitive reserve to post-stroke cognitive deficits: Implications for understanding neglect	2017	12		CORTEX	["0010-9452", "1973-8102"]	97		327-338	Uniarova, RM							10.1016/j.cortex.2016.12.006	Brain;Stroke
rayyan-11279822	Can Transcranial Electrical Stimulation Facilitate Post-stroke Cognitive Rehabilitation? A Systematic Review and Meta-Analysis	2022	2	10	FRONTIERS IN REHABILITATION SCIENCES	2673-6861	3			Khan, A and Yuan, K and Bao, SC and Ti, CHE and Tariq, A and Anjum, N and Tong, RKY							10.3389/fresc.2022.795737	Electric Stimulation;Stroke
rayyan-11279823	A randomized control trial of the effects of home-based online attention training and working memory training on cognition and everyday function in a community stroke sample	2022	11	26	NEUROPSYCHOLOGICAL REHABILITATION	["0960-2011", "1464-0694"]	32	10	2603-2627	Peers, PV and Punton, SF and Murphy, FC and Watson, P and Bateman, A and Duncan, J and Astle, DE and Hampshire, A and Manly, T							10.1080/09602011.2021.1972817	Memory, Short-Term;Stroke;Learning
rayyan-11279824	The impact of cognitive function deficits and their recovery on functional outcome in subjects affected by ischemic subacute stroke: results from the Italian multicenter longitudinal study CogniReMo	2023	6		EUROPEAN JOURNAL OF PHYSICAL AND REHABILITATION MEDICINE	["1973-9087", "1973-9095"]	59	3	284-293	Mancuso, M and Iosa, M and Abbruzzese, L and Matano, A and Coccia, M and Baudo, S and Benedetti, A and Gambarelli, C and Spaccavento, S and Ambiveri, G and Megna, M and Tognetti, P and Maietti, A and Rinaldesi, ML and Gamberini, G and Varalta, V and Morone, G and Ciancarelli, I and CogniReMo Study Grp							10.23736/S1973-9087.23.07716-X	Longitudinal Studies;Recovery of Function;Cognition;Stroke
rayyan-11279825	Brain connectivity and neurological disorders after stroke	2016	12		CURRENT OPINION IN NEUROLOGY	["1350-7540", "1473-6551"]	29	6	706-713	Baldassarre, A and Ramsey, LE and Siegel, JS and Shulman, GL and Corbetta, M							10.1097/WCO.0000000000000396	Brain;Nervous System Diseases;Stroke
rayyan-11279826	Efficacy of Multisensory Technology in Post-Stroke Cognitive Rehabilitation: A Systematic Review	2022	11		JOURNAL OF CLINICAL MEDICINE	2077-0383	11	21		Parisi, A and Bellinzona, F and Di Lernia, D and Repetto, C and De Gaspari, S and Brizzi, G and Riva, G and Tuena, C							10.3390/jcm11216324	Cognition;Stroke
rayyan-11279827	Behavioral Disorders and Psycho-Social Outcome After Stroke in Children	2008	11		FORTSCHRITTE DER NEUROLOGIE PSYCHIATRIE	0720-4299	76	11	662-671	Daseking, M and Petermann, F and Simonis, A							10.1055/s-2008-1038262	Mental Disorders;Only Child;Child;Stroke
rayyan-11279828	A novel digital approach for post-stroke cognitive deficits: a pilot study	2023			RESTORATIVE NEUROLOGY AND NEUROSCIENCE	["0922-6028", "1878-3627"]	41	3	103-113	Oliveri, M and Bagnato, S and Rizzo, S and Imbornone, E and Giustiniani, A and Catania, A and Turriziani, P							10.3233/RNN-231305	Pilot Projects;Cognition;Stroke
rayyan-11279829	Electrical stimulation in early stroke rehabilitation of the upper limb with inattention	1999			AUSTRALIAN JOURNAL OF PHYSIOTHERAPY	0004-9514	45	3	223-227	Mackenzie-Knapp, M							10.1016/S0004-9514(14)60353-6	Electric Stimulation;Stroke
rayyan-11279830	Cognitive rehabilitation interventions for neglect and related disorders: Moving from bench to bedside in stroke patients	2006	7		JOURNAL OF COGNITIVE NEUROSCIENCE	["0898-929X", "1530-8898"]	18	7	1223-1236	Barrett, AM and Buxbaum, LJ and Coslett, HB and Edwards, E and Heilman, KM and Hillis, AE and Milberg, WP and Robertson, IH							10.1162/jocn.2006.18.7.1223	Cognition;Stroke
rayyan-11279831	NEUROBEHAVIORAL COGNITIVE STATUS EXAMINATION - ITS USE WITH UNILATERAL STROKE PATIENTS IN A REHABILITATION SETTING	1992	5		ARCHIVES OF PHYSICAL MEDICINE AND REHABILITATION	0003-9993	73	5	414-418	OSMON, DC and SMET, IC and WINEGARDEN, B and GANDHAVADI, B								Stroke
rayyan-11279832	Cocaine-associated stroke: three cases and rehabilitation considerations	2000	4		BRAIN INJURY	0269-9052	14	4	383-391	Tolat, RD and O'Dell, MW and Golamco-Estrella, SP and Avella, H								Cocaine;Stroke
rayyan-11279833	Feedback and cognition in arm motor skill reacquisition after stroke	2006	5		STROKE	["0039-2499", "1524-4628"]	37	5	1237-1242	Cirstea, CM and Ptito, A and Levin, MF							10.1161/01.STR.0000217417.89347.63	Motor Skills;Feedback;Cognition;Stroke
rayyan-11279834	UNILATERAL SPATIAL NEGLECT - ASSESSMENT AND REHABILITATION STRATEGIES	1995	4		NEUROREHABILITATION	1053-8135	5	2	115-128	CHATTERJEE, A							10.1016/1053-8135(95)91100-G
rayyan-11279835	Deficits in surface force production during seated reaching in people after stroke	2007	3		PHYSICAL THERAPY	0031-9023	87	3	326-336	Reisman, DS and Scholz, JP							10.2522/ptj.20050303	Stroke
rayyan-11279836	Frequency and Prognostic Value of Cognitive Disorders in Stroke Patients	2008			DEMENTIA AND GERIATRIC COGNITIVE DISORDERS	["1420-8008", "1421-9824"]	26	4	356-363	Lesniak, M and Bak, T and Czepiel, W and Seniow, J and Czlonkowska, A							10.1159/000162262	Cognition Disorders;Cognition;Stroke
rayyan-11279837	Ventral attention and motor network connectivity is relevant to functional impairment in spatial neglect after right brain stroke	2019	2		BRAIN AND COGNITION	["0278-2626", "1090-2147"]	129		16-24	Barrett, AM and Boukrina, O and Saleh, S							10.1016/j.bandc.2018.11.013	Brain;Stroke
rayyan-11279838	Cognitive Correlates of a Large Time Differential between Timed Up and Go and Gait Speed during Inpatient Stroke Rehabilitation	2023	4	6	PHYSIOTHERAPY CANADA	["0300-0508", "1708-8313"]				Kim, H and Jaywant, A and Toglia, J and Meyer, A and Campo, M and O'Dell, MW							10.3138/ptc-2022-0089	Gait;Cognition;Stroke
rayyan-11279839	Emerging evidence of the association between cognitive deficits and arm motor recovery after stroke: A meta-analysis	2015			RESTORATIVE NEUROLOGY AND NEUROSCIENCE	["0922-6028", "1878-3627"]	33	3	389-403	Mullick, AA and Subramanian, SK and Levin, MF							10.3233/RNN-150510	Cognition;Stroke
rayyan-11279840	The contribution of cognition to the rehabilitation of language and communication deficits	2020	11	2	INTERNATIONAL JOURNAL OF THERAPY AND REHABILITATION	["1741-1645", "1759-779X"]	27	11		Mohapatra, B							10.12968/ijtr.2019.0098	Cognition
rayyan-11279841	Attention Please! Unravelling the Link Between Brain Network Connectivity and Cognitive Attention Following Acquired Brain Injury: A Systematic Review of Structural and Functional Measures	2024	2	1	BRAIN CONNECTIVITY	["2158-0014", "2158-0022"]	14	1	4-38	Stein, A and Thorstensen, JR and Ho, JM and Ashley, DP and Iyer, KK and Barlow, KM							10.1089/brain.2023.0067	Brain;Brain Injuries
rayyan-11279842	Robotic Rehabilitation: An Opportunity to Improve Cognitive Functions in Subjects With Stroke. An Explorative Study	2020	11	19	FRONTIERS IN NEUROLOGY	1664-2295	11			Aprile, I and Guardati, G and Cipollini, V and Papadopoulou, D and Mastrorosa, A and Castelli, L and Monteleone, S and Redolfi, A and Galeri, S and Germanotta, M							10.3389/fneur.2020.588285	Robotics;Cognition;Stroke
rayyan-11279843	People with stroke living, in the community: Attention deficits, balance, ADL ability and falls	2003	8	5	DISABILITY AND REHABILITATION	1464-5165	25	15	817-822	Hyndman, D and Ashburn, A							10.1080/0963828031000122221	Stroke
rayyan-11279844	Assessment of bilateral motor skills and visuospatial attention in children with perinatal stroke using a robotic object hitting task	2020	2	13	JOURNAL OF NEUROENGINEERING AND REHABILITATION	1743-0003	17	1		Hawe, RL and Kuczynski, AM and Kirton, A and Dukelow, SP							10.1186/s12984-020-0654-1	Robotics;Motor Skills;Stroke
rayyan-11279845	On-Road Driving Impairments and Associated Cognitive Deficits After Stroke	2014	11		CEREBROVASCULAR DISEASES	["1015-9770", "1421-9786"]	38	3	226-232	Devos, H and Tant, M and Akinwuntan, AE							10.1159/000368219	Cognition;Stroke
rayyan-11279846	Diagnostic particularities and multimodal therapeutic and rehabilitation approches to a complex case of post ischemic stroke with dyshphagia and dysphonia, associating Millard-Gubler and Wallenberg syndromes- case report	2019	12		BALNEO RESEARCH JOURNAL	["2069-7597", "2069-7619"]	10	4	535-540	Nirlu, L and Popescu, LG and Albesteanu, AC and Saglam, AO and Stavrica, AG and Onose, G							10.12680/balneo.2019.295
rayyan-11279847	Cognitive disorders in acute stroke: Prevalence and clinical determinants	2007			CEREBROVASCULAR DISEASES	["1015-9770", "1421-9786"]	23	5	408-416	Nys, GMS and van Zandvoort, MJE and de Kort, PLM and Jansen, BPW and de Haan, EHF and Kappelle, LJ							10.1159/000101464	Cognition Disorders;Prevalence;Cognition;Stroke
rayyan-11279848	Lifetime and novel psychiatric disorders after pediatric traumatic brain injury	2001	5		JOURNAL OF THE AMERICAN ACADEMY OF CHILD AND ADOLESCENT PSYCHIATRY	["0890-8567", "1527-5418"]	40	5	572-579	Bloom, DR and Levin, HS and Ewing-Cobbs, L and Saunders, AE and Song, J and Fletcher, JM and Kowatch, RA							10.1097/00004583-200105000-00017	Brain;Brain Injuries
rayyan-11279849	The Relationship Between Set-Shifting Deficits and Language Difficulties in Persian-Speaking Post-Stroke Patients with Aphasia	2019	7		ARCHIVES OF NEUROSCIENCE	["2322-3944", "2322-5769"]	6	3		Rezaei, B and Yadegari, F and Banaraki, AK and Shati, M and Mazdeh, M							10.5812/ans.86925	Stroke
rayyan-11279850	Lost in Time: Temporal Monitoring Elicits Clinical Decrements in Sustained Attention Post-Stroke	2022	3		JOURNAL OF THE INTERNATIONAL NEUROPSYCHOLOGICAL SOCIETY	["1355-6177", "1469-7661"]	28	3	249-257	Brosnan, MB and Dockree, PM and Harty, S and Pearce, DJ and Levenstein, JM and Gillebert, CR and Bellgrove, MA and O'Connell, RG and Robertson, IH and Demeyere, N							10.1017/S1355617721000242	Stroke
rayyan-11279851	Screening for cognitive deficits after stroke: a comparison of three screening tools	2008			CLINICAL REHABILITATION	["0269-2155", "1477-0873"]	22	12	1095-1104	Nokleby, K and Boland, E and Bergersen, H and Schanke, AK and Farner, L and Wagle, J and Wyller, TB							10.1177/0269215508094711	Mass Screening;Cognition;Stroke
rayyan-11279852	Relationship Between Visuospatial Neglect and Kinesthetic Deficits After Stroke	2015	5		NEUROREHABILITATION AND NEURAL REPAIR	["1545-9683", "1552-6844"]	29	4	318-328	Semrau, JA and Wang, JC and Herter, TM and Scott, SH and Dukelow, SP							10.1177/1545968314545173	Stroke
rayyan-11279853	Immersive VR for upper-extremity rehabilitation in patients with neurological disorders: a scoping review	2024	5	11	JOURNAL OF NEUROENGINEERING AND REHABILITATION	1743-0003	21	1		Ceradini, M and Losanno, E and Micera, S and Bandini, A and Orlandi, S							10.1186/s12984-024-01367-0	Nervous System Diseases;Immersion
rayyan-11279854	Assessing and mapping language, attention and executive multidimensional deficits in stroke aphasia	2019	10		BRAIN	["0006-8950", "1460-2156"]	142		3202-3216	Schumacher, R and Halai, AD and Ralph, MAL							10.1093/brain/awz258	Stroke;Aphasia
rayyan-11279855	Interventions for perceptual disorders following stroke	2022			COCHRANE DATABASE OF SYSTEMATIC REVIEWS	["1469-493X", "1361-6137"]		11		Hazelton, C and Thomson, K and Todhunter-Brown, A and Campbell, P and Chung, CSY and Dorris, L and Gillespie, DC and Hunter, SM and McGill, K and Nicolson, DJ and Williams, LJ and Brady, MC							10.1002/14651858.CD007039.pub3	Perceptual Disorders;Stroke
rayyan-11279856	Interaction between spatial neglect and attention deficit in patients with right hemisphere damage	2021	8		CORTEX	["0010-9452", "1973-8102"]	141		331-346	Takamura, Y and Fujii, S and Ohmatsu, S and Ikuno, K and Tanaka, K and Manji, A and Abe, H and Morioka, S and Kawashima, N							10.1016/j.cortex.2021.03.036
rayyan-11279857	EEG-Based Focus of Attention Tracking and Regulation During Dual-Task Training for Neural Rehabilitation of Stroke Patients	2023	3		IEEE TRANSACTIONS ON BIOMEDICAL ENGINEERING	["0018-9294", "1558-2531"]	70	3	920-930	Wang, JX and Wang, WQ and Hou, ZG							10.1109/TBME.2022.3205066	Electroencephalography
rayyan-11279858	Therapeutic effect of gradual attention training on language function in patients with post-stroke aphasia: a pilot study	2019	11		CLINICAL REHABILITATION	["0269-2155", "1477-0873"]	33	11	1767-1774	Zhang, H and Li, H and Li, RJ and Xu, GX and Li, ZL							10.1177/0269215519864715	Pilot Projects;Aphasia
rayyan-11279859	Spatially specific and non-lateralised attention deficits in patients with perceptual and premotor neglect	2011			NEUROREHABILITATION	["1053-8135", "1878-6448"]	28	2	129-142	Hoffmann, MD and Gall, C and Kaufmann, C and Fydrich, T and Kasten, E and Sabel, B							10.3233/NRE-2011-0641
rayyan-11279860	Cognitive and motor deficits contribute to longer braking time in stroke	2021	1	13	JOURNAL OF NEUROENGINEERING AND REHABILITATION	1743-0003	18	1		Lodha, N and Patel, P and Shad, JM and Casamento-Moran, A and Christou, EA							10.1186/s12984-020-00802-2	Cognition;Stroke
rayyan-11279861	Functional and occupational characteristics predictive of a return to work within 18 months after stroke in Japan: implications for rehabilitation	2014	5		INTERNATIONAL ARCHIVES OF OCCUPATIONAL AND ENVIRONMENTAL HEALTH	["0340-0131", "1432-1246"]	87	4	445-453	Tanaka, H and Toyonaga, T and Hashimoto, H							10.1007/s00420-013-0883-8	Japan;Stroke
rayyan-11279862	Cognitive deficits associated with acquired amusia after stroke: A neuropsychological follow-up study	2009	10		NEUROPSYCHOLOGIA	["0028-3932", "1873-3514"]	47	12	2642-2651	Särkämö, T and Tervaniemi, M and Soinila, S and Autti, T and Silvennoinen, HM and Laine, M and Hietanen, M							10.1016/j.neuropsychologia.2009.05.015	Follow-Up Studies;Cognition;Stroke
rayyan-11279863	The efficacy of computerized cognitive rehabilitation in improving attention and executive functions in acquired brain injury patients, in acute and postacute phase	2021	8		EUROPEAN JOURNAL OF PHYSICAL AND REHABILITATION MEDICINE	["1973-9087", "1973-9095"]	57	4	551-559	Kim, HS and Lim, KB and Yoo, J and Kim, YW and Lee, SW and Son, S and Kim, C and Kim, J							10.23736/S1973-9087.21.06497-2	Brain Injuries;Brain
rayyan-11279864	Applications of Functional Magnetic Resonance Imaging in Determining the Pathophysiological Mechanisms and Rehabilitation of Spatial Neglect	2020	11	12	FRONTIERS IN NEUROLOGY	1664-2295	11			Zhang, YQ and Hua, Y and Bai, YL							10.3389/fneur.2020.548568	Magnetic Resonance Imaging
rayyan-11279865	The impact of neuropsychological deficits on functional stroke outcomes	2006	6		NEUROPSYCHOLOGY REVIEW	["1040-7308", "1573-6660"]	16	2	53-64	Barker-Collo, S and Feigin, V							10.1007/s11065-006-9007-5	Stroke
rayyan-11279866	Neuropsychological rehabilitation in neglect syndrome after stroke: case report	2011	12		REVISTA CHILENA DE NEUROPSICOLOGIA	0718-4913	6	2	125-128	Romero-López, M and Moraleda-Barreno, E							10.5839/rcnp.2011.0602.10	Stroke
rayyan-11279867	Transcranial Magnetic Stimulation as an Intervention Tool to Recover from Language, Swallowing and Attentional Deficits after Stroke: A Systematic Review	2018			CEREBROVASCULAR DISEASES	["1015-9770", "1421-9786"]	46	3	176-183	Dionísio, A and Duarte, IC and Patrício, M and Castelo-Branco, M							10.1159/000494213	Deglutition;Transcranial Magnetic Stimulation
rayyan-11279868	Quantitative Assessment of Motor Neglect	2021	5		STROKE	["0039-2499", "1524-4628"]	52	5	1618-1627	Toba, MN and Pagliari, C and Rabuffetti, M and Nighoghossian, N and Rode, G and Cotton, F and Spinazzola, L and Baglio, F and Migliaccio, R and Bartolomeo, P							10.1161/STROKEAHA.120.031949
rayyan-11279869	Motor strategies of postural control after hemispheric stroke	2015	11		NEUROPHYSIOLOGIE CLINIQUE-CLINICAL NEUROPHYSIOLOGY	["0987-7053", "1769-7131"]	45	4	327-333	Tasseel-Ponche, S and Yelnik, AP and Bonan, IV							10.1016/j.neucli.2015.09.003	Posture;Stroke
rayyan-11279870	Executive dysfunction in aphasic speech disorders after stroke	2014	1		POSTEPY PSYCHIATRII I NEUROLOGII	1230-2813	23	1	41-46	Rajtar, AM and Przewoznik, DA and Starowicz-Filip, A and Bedkowska-Korpala, B							10.1016/j.pin.2014.03.004	Speech Disorders;Speech;Stroke
rayyan-11279871	Auditory Temporal Processing Deficits in Chronic Stroke: A Comparison of Brain Damage Lateralization Effect	2016	6		JOURNAL OF STROKE & CEREBROVASCULAR DISEASES	["1052-3057", "1532-8511"]	25	6	1403-1410	Jafari, Z and Esmaili, M and Delbari, A and Mehrpour, M and Mohajerani, MH							10.1016/j.jstrokecerebrovasdis.2016.02.030	Brain;Stroke
rayyan-11279872	Attention deficit hyperactivity disorder symptoms and response inhibition after closed head injury in children: Do preinjury behavior and injury severity predict outcome?	2004			DEVELOPMENTAL NEUROPSYCHOLOGY	8756-5641	25	1	179-198	Schachar, R and Levin, HS and Max, JE and Purvis, K and Chen, S							10.1207/s15326942dn2501&2_10	Attention Deficit Disorder with Hyperactivity;Craniocerebral Trauma;Self-Injurious Behavior;Head Injuries, Closed
rayyan-11279873	Strategies for Coping with Time-Related and Productivity Challenges of Young People with Learning Disabilities and Attention-Deficit/Hyperactivity Disorder	2019	2		CHILDREN-BASEL	2227-9067	6	2		Kreider, CM and Medina, S and Slamka, MR							10.3390/children6020028	Learning Disorders
rayyan-11279874	Computerized working memory training after stroke -: A pilot study	2007	1		BRAIN INJURY	["0269-9052", "1362-301X"]	21	1	21-29	Westerberg, H and Jacobaeus, H and Hirvikoski, T and Clevberger, P and Östensson, ML and Bartfai, A and Klingberg, T							10.1080/02699050601148726	Pilot Projects;Memory, Short-Term;Stroke;Learning
rayyan-11279875	Evaluation of Gait Smoothness in Patients with Stroke Undergoing Rehabilitation: Comparison between Two Metrics	2022	10		INTERNATIONAL JOURNAL OF ENVIRONMENTAL RESEARCH AND PUBLIC HEALTH	1660-4601	19	20		Germanotta, M and Iacovelli, C and Aprile, I							10.3390/ijerph192013440	Gait;Stroke;Metronidazole
rayyan-11279876	Feasibility of an integrated multidisciplinary geriatric rehabilitation programme for older stroke patients: a process evaluation	2020	5	29	BMC NEUROLOGY	1471-2377	20	1		Vluggen, TPMM and van Haastregt, JCM and Verbunt, JA and van Heugten, CM and Schols, JMGA							10.1186/s12883-020-01791-4	Geriatrics;Stroke
rayyan-11279877	Combined Cognitive-Motor Rehabilitation in Virtual Reality Improves Motor Outcomes in Chronic Stroke - A Pilot Study	2018	5	30	FRONTIERS IN PSYCHOLOGY	1664-1078	9			Faria, AL and Cameirao, MS and Couras, JF and Aguiar, JRO and Costa, GM and Badiaz, SBI							10.3389/fpsyg.2018.00854	Pilot Projects;Cognition;Stroke
rayyan-11279878	Neuropsychotherapy in brain injury rehabilitation	2014	2	1	REVISTA DE NEUROLOGIA	["0210-0010", "1576-6578"]	58	3	125-132	García-Molina, A and Roig-Rovira, T and Enseñat-Cantallops, A and Sánchez-Carrión, R							10.33588/rn.5803.2013196	Brain;Brain Injuries
rayyan-11279879	fNIRS-based brain functional response to robot-assisted training for upper-limb in stroke patients with hemiplegia	2022	12	9	FRONTIERS IN AGING NEUROSCIENCE	1663-4365	14			Huo, CC and Sun, ZF and Xu, GC and Li, XL and Xie, H and Song, Y and Li, ZY and Wang, YH							10.3389/fnagi.2022.1060734	Brain;Hemiplegia;Stroke;Robotics
rayyan-11279880	Evidence-based cognitive rehabilitation: Recommendations for clinical practice	2000	12		ARCHIVES OF PHYSICAL MEDICINE AND REHABILITATION	["0003-9993", "1532-821X"]	81	12	1596-1615	Cicerone, KD and Dahlberg, C and Kalmar, K and Langenbahn, DM and Malec, JF and Bergquist, TF and Felicetti, T and Giacino, JT and Harley, JP and Harrington, DE and Herzog, J and Kneipp, S and Laatsch, L and Morse, PA							10.1053/apmr.2000.19240	Cognition
rayyan-11279881	Neuropsychological assessment and therapy	2009			KINDHEIT UND ENTWICKLUNG	["0942-5403", "2190-6246"]	18	2	59-61	Petermann, F and Lehmkuhl, G							10.1026/0942-5403.18.2.59
rayyan-11279882	Test of Everyday Attention in patients with chronic stroke: Test-retest reliability and practice effects	2013	9		BRAIN INJURY	["0269-9052", "1362-301X"]	27	10	1148-1154	Chen, HC and Koh, CL and Hsieh, CL and Hsueh, IP							10.3109/02699052.2013.775483	Stroke
rayyan-11279883	A novel eye-tracking method to assess attention allocation in individuals with and without aphasia using a dual-task paradigm	2015	5		JOURNAL OF COMMUNICATION DISORDERS	["0021-9924", "1873-7994"]	55		15-30	Heuer, S and Hallowell, B							10.1016/j.jcomdis.2015.01.005	Aphasia
rayyan-11279884	Stroke in children. Neuropsychological aspects	2007			KINDHEIT UND ENTWICKLUNG	0942-5403	16	1	27-39	Daseking, M and Petermann, F							10.1026/0942-5403.16.1.27	Only Child;Child;Stroke
rayyan-11279885	A comparison of two personalization and adaptive cognitive rehabilitation approaches: a randomized controlled trial with chronic stroke patients	2020	6	16	JOURNAL OF NEUROENGINEERING AND REHABILITATION	1743-0003	17	1		Faria, AL and Pinho, MS and Badia, SBI							10.1186/s12984-020-00691-5	Stroke
rayyan-11279886	Principal Component Analysis of Oxford Cognitive Screen in Patients With Stroke	2022	5	27	FRONTIERS IN NEUROLOGY	1664-2295	13			Iosa, M and Demeyere, N and Abbruzzese, L and Zoccolotti, P and Mancuso, M							10.3389/fneur.2022.779679	Stroke
rayyan-11279887	Effects of action observation therapy on hand dexterity and EEG-based cortical activation patterns in patients with post-stroke hemiparesis	2016			TOPICS IN STROKE REHABILITATION	["1074-9357", "1945-5119"]	23	5	318-325	Kuk, EJ and Kim, JM and Oh, DW and Hwang, HJ							10.1080/10749357.2016.1157972	Electroencephalography;Stroke;Hand
rayyan-11279888	DENIAL OF ILLNESS IN STROKE	1993	5		STROKE	0039-2499	24	5	757-759	ELLIS, SJ and SMALL, M							10.1161/01.STR.24.5.757	Stroke
rayyan-11279889	Evidence-Based Cognitive Rehabilitation: Systematic Review of the Literature From 2009 Through 2014	2019	8		ARCHIVES OF PHYSICAL MEDICINE AND REHABILITATION	["0003-9993", "1532-821X"]	100	8	1515-1533	Cicerone, KD and Goldin, Y and Ganci, K and Rosenbaum, A and Wethe, JV and Langenbahn, DM and Malec, JF and Bergquist, TF and Kingsley, K and Nagele, D and Trexler, L and Fraas, M and Bogdanova, Y and Harley, JP							10.1016/j.apmr.2019.02.011	Cognition
rayyan-11279890	Improving cognitive outcomes for pediatric stroke	2017	4		CURRENT OPINION IN NEUROLOGY	["1350-7540", "1473-6551"]	30	2	127-132	Greenham, M and Anderson, V and Mackay, MT							10.1097/WCO.0000000000000422	Cognition;Stroke
rayyan-11279891	Using non-invasive transcranial direct current stimulation for neglect and associated attentional deficits following stroke	2022	5	28	NEUROPSYCHOLOGICAL REHABILITATION	["0960-2011", "1464-0694"]	32	5	732-763	Olgiati, E and Malhotra, PA							10.1080/09602011.2020.1805335	Stroke
rayyan-11279892	Post Stroke Rehabilitation Using Computer-based Cognitive Intervention (CBCI): A Systematic Review	2020			CURRENT PSYCHIATRY RESEARCH AND REVIEWS	["2666-0822", "2666-0830"]	16	2	93-102	Kulshrestha, S and Agrawal, M and Singh, AK and Kulshreshtha, D							10.2174/2666082216999200622135105	Stroke;Cognition
rayyan-11279893	The BCoS Cognitive Profile Screen: Utility and Predictive Value for Stroke	2015	7		NEUROPSYCHOLOGY	["0894-4105", "1931-1559"]	29	4	638-648	Bickerton, WL and Demeyere, N and Francis, D and Kumar, V and Remoundou, M and Balani, A and Harris, L and Williamson, J and Lau, JK and Samson, D and Riddoch, MJ and Humphreys, GW							10.1037/neu0000160	Cognition;Stroke
rayyan-11279894	Is a structured work task application for the assessment of work performance in a constructed environment, useful for patients with attention deficits?	2021	6	5	DISABILITY AND REHABILITATION	["0963-8288", "1464-5165"]	43	12	1699-1709	Landahl, KS and Sandqvist, J and Bartfai, A and Schult, ML							10.1080/09638288.2019.1674391
rayyan-11279895	Brain-computer interfaces for stroke rehabilitation: summary of the 2016 BCI Meeting in Asilomar	2018			BRAIN-COMPUTER INTERFACES	["2326-263X", "2326-2621"]	5	2	41-57	Guger, C and Millán, JD and Mattia, D and Ushiba, J and Soekadar, SR and Prabhakaran, V and Mrachacz-Kersting, N and Kamada, K and Allison, BZ							10.1080/2326263X.2018.1493073	Brain;Stroke
rayyan-11279896	Cognitive assessment and rehabilitation tools for stroke and dementia: An online survey of Russian speaking clinicians	2022	5	4	APPLIED NEUROPSYCHOLOGY-ADULT	["2327-9095", "2327-9109"]	29	3	295-314	Shendyapina, M and Su, IF and Weekes, B							10.1080/23279095.2020.1748034	Dementia;Stroke;Cognition
rayyan-11279897	Attention and spatial cognition: Neural and anatomical substrates of visual neglect	2017	6		ANNALS OF PHYSICAL AND REHABILITATION MEDICINE	["1877-0657", "1877-0665"]	60	3	124-129	Lunven, M and Bartolomeo, P							10.1016/j.rehab.2016.01.004	Cognition
rayyan-11279898	Cognitive impairment and hypothymia in post stroke patients	2013	2	15	JOURNAL OF THE NEUROLOGICAL SCIENCES	0022-510X	325	1	43-45	Pustokhanova, L and Morozova, E							10.1016/j.jns.2012.11.013	Cognition;Stroke
rayyan-11279899	Cognitive deficits following stroke in the basal ganglia	1998	12		CLINICAL REHABILITATION	["0269-2155", "1477-0873"]	12	6	514-520	Hochstenbach, J and van Spaendonck, KPM and Cools, AR and Horstink, MWIM and Mulder, T							10.1191/026921598666870672	Basal Ganglia;Cognition;Stroke
rayyan-11279900	Oculomotor rehabilitation in acquired brain injury: A case series	2004	10		ARCHIVES OF PHYSICAL MEDICINE AND REHABILITATION	["0003-9993", "1532-821X"]	85	10	1667-1678	Kapoor, N and Ciuffreda, KJ and Han, Y							10.1016/j.apmr.2003.12.044	Brain;Brain Injuries
rayyan-11279901	Virtual reality technology in personalized rehabilitation of patients with acute ischemic stroke	2024	1	26	EUROPEAN PHYSICAL JOURNAL-SPECIAL TOPICS	["1951-6355", "1951-6401"]				Tynterova, A and Shusharina, N and Barantsevich, E and Khoymov, M and Rozhdestvensky, A							10.1140/epjs/s11734-023-01079-x	Stroke
rayyan-11279902	Deficits in reflexive covert attention following cerebellar injury	2015	8	4	FRONTIERS IN HUMAN NEUROSCIENCE	1662-5161	9			Striemer, CL and Cantelmi, D and Cusimano, MD and Danckert, JA and Schweizer, TA							10.3389/fnhum.2015.00428	H-Reflex
rayyan-11279903	Prevalence, Severity and Impact of Visuospatial Neglect in Geriatric Stroke Rehabilitation, a Cross-Sectional Study	2023	11		JOURNAL OF THE AMERICAN MEDICAL DIRECTORS ASSOCIATION	["1525-8610", "1538-9375"]	24	11	1798-1805	Bosma, MS and Caljouw, MAA and Achterberg, WP and Nijboer, TCW							10.1016/j.jamda.2023.06.038	Cross-Sectional Studies;Cesarean Section;Prevalence;Geriatrics;Stroke
rayyan-11279904	The time-varying networks of the wrist extension in post-stroke hemiplegic patients	2022	8		COGNITIVE NEURODYNAMICS	["1871-4080", "1871-4099"]	16	4	757-766	Li, FL and Jiang, L and Zhang, YS and Huang, DF and Wei, XJ and Jiang, YL and Yao, DZ and Xu, P and Li, H							10.1007/s11571-021-09738-2	Wrist;Stroke
rayyan-11279905	Intermittent theta burst stimulation for poststroke non-spatial attention deficit: a protocol of prospective, double-blinded, single-centre, randomised controlled trial in China	2023	10		BMJ OPEN	2044-6055	13	10		Jiang, TT and Wang, MZ and Hao, XX and Xu, J and Zhang, QY and Wei, XP and Lu, M							10.1136/bmjopen-2023-075131	China
rayyan-11279906	Executive control deficits and lesion correlates in acute left hemisphere stroke survivors with and without aphasia	2022	4		BRAIN IMAGING AND BEHAVIOR	["1931-7557", "1931-7565"]	16	2	868-877	Meier, EL and Kelly, CR and Goldberg, EB and Hillis, AE							10.1007/s11682-021-00580-y	Aphasia;Survivors;Stroke
rayyan-11279907	Can music restore brain connectivity in post-stroke cognitive deficits?	2022	2		MEDICAL HYPOTHESES	["0306-9877", "1532-2777"]	159			Bartolomeo, P							10.1016/j.mehy.2022.110761	Brain;Cognition;Music;Stroke
rayyan-11279908	The impact of positive, negative and neutral stimuli in a virtual reality cognitive-motor rehabilitation task: a pilot study with stroke patients	2016	8	9	JOURNAL OF NEUROENGINEERING AND REHABILITATION	1743-0003	13			Cameirao, MS and Faria, AL and Paulino, T and Alves, J and Badia, SBI							10.1186/s12984-016-0175-0	Pilot Projects;Stroke;Cognition
rayyan-11279909	Development of the Halifax Visual Scanning Test: A New Measure of Visual-Spatial Neglect for Personal, Peripersonal, and Extrapersonal Space	2019	5		JOURNAL OF THE INTERNATIONAL NEUROPSYCHOLOGICAL SOCIETY	["1355-6177", "1469-7661"]	25	5	490-500	Whitehouse, CE and Green, J and Giles, SM and Rahman, R and Coolican, J and Eskes, GA							10.1017/S135561771900002X
rayyan-11279910	Rehabilitation for post-stroke cognitive impairment: an overview of recommendations arising from systematic reviews of current evidence	2015	2		CLINICAL REHABILITATION	["0269-2155", "1477-0873"]	29	2	120-128	Gillespie, DC and Bowen, A and Chung, CS and Cockburn, J and Knapp, P and Pollock, A							10.1177/0269215514538982	Cognition;Stroke
rayyan-11279911	The clinical utility of a 30-minute neuropsychological assessment battery in inpatient stroke rehabilitation	2018	7	15	JOURNAL OF THE NEUROLOGICAL SCIENCES	["0022-510X", "1878-5883"]	390		54-62	Jaywant, A and Toglia, J and Gunning, FM and O'Dell, MW							10.1016/j.jns.2018.04.012	Inpatients;Stroke
rayyan-11279912	Visual perceptual deficits and their contribution to walking dysfunction in individuals with post-stroke visual neglect	2020	2	7	NEUROPSYCHOLOGICAL REHABILITATION	["0960-2011", "1464-0694"]	30	2	207-232	Ogourtsova, T and Archambault, PS and Lamontagne, A							10.1080/09602011.2018.1454328	Stroke
rayyan-11279913	Application of Neuroscience to Technology in Stroke Rehabilitation	2008	11		TOPICS IN STROKE REHABILITATION	1074-9357	15	6	570-579	Burns, MS							10.1310/tsr1506-570	Neurosciences;Stroke
rayyan-11279914	Asymmetrical visual-spatial attention in college students diagnosed with ADD/ADHD	2008	9		COGNITIVE AND BEHAVIORAL NEUROLOGY	["1543-3633", "1543-3641"]	21	3	176-178	Jones, KE and Craver-Lemley, C and Barrett, AM							10.1097/WNN.0b013e318185e6a9
rayyan-11279915	Motor extinction: a deficit of attention or intention?	2013	10	16	FRONTIERS IN HUMAN NEUROSCIENCE	1662-5161	7			Punt, TD and Riddoch, MJ and Humphreys, GW							10.3389/fnhum.2013.00644
rayyan-11279916	Rehabilitation of executive functioning in patients with frontal lobe brain damage with goal management training	2011	2	17	FRONTIERS IN HUMAN NEUROSCIENCE	1662-5161	5			Levine, B and Schweizer, TA and O'Connor, C and Turner, G and Gillingham, S and Stuss, DT and Manly, T and Robertson, IH							10.3389/fnhum.2011.00009	Brain;Frontal Lobe
rayyan-11279917	Assessing and restoring cognitive functions early after stroke	2014	10		FUNCTIONAL NEUROLOGY	["0393-5264", "1971-3274"]	29	4	255-262	Zucchella, C and Capone, A and Codella, V and Vecchione, C and Buccino, G and Sandrini, G and Pierelli, F and Bartolo, M							10.11138/FNeur/2014.29.4.255	Stroke;Cognition
rayyan-11279918	Mapping the deficit dimension structure of the National Institutes of Health Stroke Scale	2023	1		EBIOMEDICINE	2352-3964	87			Cheng, B and Chen, J and Königsberg, A and Mayer, C and Rimmele, L and Patil, KR and Gerloff, C and Thomalla, G and Eickhoff, SB							10.1016/j.ebiom.2022.104425	National Institutes of Health (U.S.);Stroke
rayyan-11279919	Improving neuropsychiatric symptoms following stroke using virtual reality A case report	2019	5		MEDICINE	["0025-7974", "1536-5964"]	98	19		De Luca, R and Manuli, A and De Domenico, C and Lo Voi, E and Buda, A and Maresca, G and Bramanti, A and Calabrò, RS							10.1097/MD.0000000000015236	Stroke
rayyan-11279920	Effect of sensorial stimulations on postural disturbances related to spatial cognition disorders after stroke	2015	11		NEUROPHYSIOLOGIE CLINIQUE-CLINICAL NEUROPHYSIOLOGY	["0987-7053", "1769-7131"]	45	4	297-303	Bonan, I and Chochina, L and Moulinet-Raillon, A and Leblong, E and Jamal, K and Challois-Leplaideur, S							10.1016/j.neucli.2015.09.006	Posture;Cognition Disorders;Cognition;Stroke
rayyan-11279921	Post-Stroke Functional Changes: In-Depth Analysis of Clinical Tests and Motor-Cognitive Dual-Tasking Using Wearable Sensors	2024	4		BIOENGINEERING-BASEL	2306-5354	11	4		Abdollahi, M and Rashedi, E and Kuber, PM and Jahangiri, S and Kazempour, B and Dombovy, M and Azadeh-Fard, N							10.3390/bioengineering11040349	Cognition;Stroke
rayyan-11279922	Relation among Psychopathological Symptoms, Neuropsychological Domains, and Functional Disability in Subacute Poststroke Rehabilitation	2018	5		JOURNAL OF STROKE & CEREBROVASCULAR DISEASES	["1052-3057", "1532-8511"]	27	5	1381-1385	Lo Buono, V and Bonanno, L and Palmeri, R and Corallo, F and Parisi, S and Trinchera, A and Sessa, E and Pollicino, P and Galletti, B and Bramanti, P and Marino, S							10.1016/j.jstrokecerebrovasdis.2017.12.033
rayyan-11279923	UPPER-LIMB SENSORY IMPAIRMENTS AFTER STROKE: SELF-REPORTED EXPERIENCES OF DAILY LIFE AND REHABILITATION	2018	1		JOURNAL OF REHABILITATION MEDICINE	["1650-1977", "1651-2081"]	50	1	45-51	Carlsson, H and Gard, G and Brogårdh, C							10.2340/16501977-2282	Stroke
rayyan-11279924	The influence of attention deficits on functional recovery post stroke during the first 12 months after discharge from hospital	2008	6		JOURNAL OF NEUROLOGY NEUROSURGERY AND PSYCHIATRY	["0022-3050", "1468-330X"]	79	6	656-663	Hyndman, D and Pickering, RM and Ashburn, A							10.1136/jnnp.2007.125609	Recovery of Function;Stroke
rayyan-11279925	Domain-specific trends in cognitive impairment after acute ischaemic stroke	2013	1		JOURNAL OF NEUROLOGY	["0340-5354", "1432-1459"]	260	1	237-241	Hurford, R and Charidimou, A and Fox, Z and Cipolotti, L and Werring, DJ							10.1007/s00415-012-6625-0	Cognition;Stroke
rayyan-11279926	Patients' thoughts on their falls in a rehabilitation hospital: a qualitative study of patients with stroke	2021	12	18	BMC GERIATRICS	1471-2318	21	1		Aihara, S and Kitamura, S and Dogan, M and Sakata, S and Kondo, K and Otaka, Y							10.1186/s12877-021-02649-1	Stroke
rayyan-11279927	Rehabilitation of Unilateral Spatial Neglect: A Combined Behavioral and fMRI Single-Case Study	2019	3		NEUROPSYCHOLOGY	["0894-4105", "1931-1559"]	33	3	343-357	Basagni, B and Errante, A and Pinardi, C and De Gaetano, K and Crisi, G and De Tanti, A and Fogassi, L							10.1037/neu0000523	Magnetic Resonance Imaging
rayyan-11279928	Prevalence and association of visual functional deficits with lesion characteristics and functional neurological deficits in patients with stroke	2015			NEUROREHABILITATION	["1053-8135", "1878-6448"]	37	2	203-211	Niwa, S and Shimodozono, M and Kawahira, K							10.3233/NRE-151253	Prevalence;Stroke
rayyan-11279929	Disruption of the ascending arousal system and cortical attention networks in post-stroke delirium and spatial neglect	2017	12		NEUROSCIENCE AND BIOBEHAVIORAL REVIEWS	["0149-7634", "1873-7528"]	83		1-10	Boukrina, O and Barrett, AM							10.1016/j.neubiorev.2017.09.024	Arousal;Delirium;Stroke
rayyan-11279930	Effects of an Attention Training on the Aphasic Symptomatology in Stroke Patients	2011	3		ZEITSCHRIFT FUR NEUROPSYCHOLOGIE	["1016-264X", "1664-2902"]	22	1	21-32	Graf, J and Kulke, H and Sous-Kulke, C and Schupp, W and Lautenbacher, S							10.1024/1016-264X/a000027	Stroke
rayyan-11279931	The Prevalence and Characteristics of Attention Disorders in The Patients with First-onset Mild Hemorrhagic Stroke	2015	2		STROKE	["0039-2499", "1524-4628"]	46			Tokida, H and Nishigaki, M and Kuriyama, M								Stroke
rayyan-11279932	Audiospatial evoked potentials for the assessment of spatial attention deficits in patients with severe cerebrovascular accidents	2021	7	3	JOURNAL OF CLINICAL AND EXPERIMENTAL NEUROPSYCHOLOGY	["1380-3395", "1744-411X"]	43	6	623-636	Walter, MD and Notbohm, A and Eling, P and Hildebrandt, H							10.1080/13803395.2021.1984397	Evoked Potentials;Stroke
rayyan-11279933	Attention Deficits After Aneurysmal Subarachnoid Hemorrhage Measured Using the Test of Variables of Attention	2015	5		STROKE	["0039-2499", "1524-4628"]	46	5	1374-1376	Wallmark, S and Lundström, E and Wikström, J and Ronne-Engström, E							10.1161/STROKEAHA.115.009092	Subarachnoid Hemorrhage
rayyan-11279934	An immersive virtual reality game to train spatial attention orientation after stroke: A feasibility study	2022	9	3	APPLIED NEUROPSYCHOLOGY-ADULT	["2327-9095", "2327-9109"]	29	5	915-935	Huygelier, H and Schraepen, B and Lafosse, C and Vaes, N and Schillebeeckx, F and Michiels, K and Note, E and Vanden Abeele, V and van Ee, R and Gillebert, CR							10.1080/23279095.2020.1821030	Feasibility Studies;Immersion;Stroke
rayyan-11279935	Role of neurorehabilitation in the recovery of bilateral thalamic stroke related to the artery of Percheron anatomical variant	2023	9		BMJ CASE REPORTS	1757-790X	16	9		Polito, G and Russo, M and Santilli, M and Cantarella, C and D'Aurizio, C and Sensi, SL							10.1136/bcr-2023-254872	Stroke
rayyan-11279936	Ward-based interventions for patients with hemispatial neglect in stroke rehabilitation: A systematic literature review	2015	8		INTERNATIONAL JOURNAL OF NURSING STUDIES	["0020-7489", "1873-491X"]	52	8	1375-1403	Klinke, ME and Hafsteinsdóttir, TB and Hjaltason, H and Jónsdóttir, H							10.1016/j.ijnurstu.2015.04.004	Perceptual Disorders;Stroke
rayyan-11279937	General cognitive function in acute stroke: The Copenhagen Stroke Study	1996			JOURNAL OF NEUROLOGIC REHABILITATION	0888-4390	10	3	153-158	Pedersen, PM and Jorgenson, HS and Nakayama, H and Raaschou, HO and Olsen, TS
rayyan-11279938	Utility of the Neuropsychological Assessment Battery in detecting cognitive impairment after unilateral stroke	2010	9		JOURNAL OF THE INTERNATIONAL NEUROPSYCHOLOGICAL SOCIETY	["1355-6177", "1469-7661"]	16	5	813-821	Stricker, NH and Tybur, JM and Sadek, JR and Haaland, KY							10.1017/S1355617710000652	Stroke;Cognition
rayyan-11279939	Predictors of discharge to home during the first year after right hemisphere stroke	2001	9		ACTA NEUROLOGICA SCANDINAVICA	0001-6314	104	3	136-141	Jehkonen, M and Ahonen, JP and Dastidar, P and Koivisto, AM and Laippala, P and Vilkki, J and Molnár, G							10.1034/j.1600-0404.2001.00025.x	Stroke
rayyan-11279940	Is the Posner Reaction Time Test More Accurate Than Clinical Tests in Detecting Left Neglect in Acute and Chronic Stroke?	2009	12		ARCHIVES OF PHYSICAL MEDICINE AND REHABILITATION	["0003-9993", "1532-821X"]	90	12	2081-2088	Rengachary, J and d'Avossa, G and Sapir, A and Shulman, GL and Corbetta, M							10.1016/j.apmr.2009.07.014	Reaction Time;Stroke
rayyan-11279941	Brain networks' functional connectivity separates aphasic deficits in stroke	2019	1	8	NEUROLOGY	["0028-3878", "1526-632X"]	92	2	E125-E135	Baldassarre, A and Metcalf, NV and Shulman, GL and Corbetta, M							10.1212/WNL.0000000000006738	Brain;Stroke
rayyan-11279942	An EEG Study of the Influence of Target Appearing in the Upper and Lower Visual Fields on Brain Attention Resource Allocation	2023	3		BRAIN SCIENCES	2076-3425	13	3		Li, H and Xu, JL and Sheng, JP and Zhou, HL and Liu, Z and Li, YH and Hu, JY and Zuo, GK							10.3390/brainsci13030433	Visual Fields;Brain;Electroencephalography;Resource Allocation;Health Resources
rayyan-11279943	Visual Neglect Following Stroke: Current Concepts and Future Focus	2011	3		SURVEY OF OPHTHALMOLOGY	["0039-6257", "1879-3304"]	56	2	114-134	Ting, DSJ and Pollock, A and Dutton, GN and Doubal, FN and Ting, DSW and Thompson, M and Dhillon, B							10.1016/j.survophthal.2010.08.001	Stroke
rayyan-11279944	The mediator effect of cognition on the relationship between brain lesion location and dysphagia in patients with stroke: Applying a structural equation model	2019	1		JOURNAL OF ORAL REHABILITATION	["0305-182X", "1365-2842"]	46	1	33-39	Dehaghani, SE and Yadegari, F and Asgari, A and Bagheri, Z							10.1111/joor.12722	Brain;Deglutition Disorders;Stroke
rayyan-11279945	EJPRM systematic continuous update on Cochrane reviews in rehabilitation: news from the 3rd 4th and 5th Issues of 2010	2010	9		EUROPEAN JOURNAL OF PHYSICAL AND REHABILITATION MEDICINE	["1973-9087", "1973-9095"]	46	3	439-451	Zaina, F and Negrini, S
rayyan-11279946	Recovery of personal neglect	2016	12		EUROPEAN JOURNAL OF PHYSICAL AND REHABILITATION MEDICINE	["1973-9087", "1973-9095"]	52	6	791-798	Iosa, M and Guariglia, C and Matano, A and Paolucci, S and Pizzamiglio, L
rayyan-11279947	A behavioral analysis of spatial neglect and its recovery after stroke	2011	4	4	FRONTIERS IN HUMAN NEUROSCIENCE	1662-5161	5			Rengachary, J and He, BJ and Shulman, GL and Corbetta, M							10.3389/fnhum.2011.00029	Stroke
rayyan-11279948	Visual search training in occupational therapy - an example of expert practice in community-based stroke rehabilitation	2015	11		BRITISH JOURNAL OF OCCUPATIONAL THERAPY	["0308-0226", "1477-6006"]	78	11	674-687	Turton, AJ and Angilley, J and Chapman, M and Daniel, A and Longley, V and Clatworthy, P and Gilchrist, ID							10.1177/0308022615600180	Occupational Therapy;Stroke
rayyan-11279949	A Parent-child yoga intervention for reducing attention deficits in children with congenital heart disease: the Yoga for Little Hearts Feasibility Study Protocol	2023	10		BMJ OPEN	2044-6055	13	10		Simard, MN and Lepage, C and Gaudet, I and Paquette, N and Doussau, A and Poirier, NC and Beauchamp, MH and Côté, SM and Pinchefsky, E and Brossard-Racine, M and Mâsse, B and Gallagher, A							10.1136/bmjopen-2023-079407	Feasibility Studies;Only Child;Child
rayyan-11279950	Dissociable effects of attention vs working memory training on cognitive performance and everyday functioning following fronto-parietal strokes	2020	7	2	NEUROPSYCHOLOGICAL REHABILITATION	["0960-2011", "1464-0694"]	30	6	1092-1114	Peers, PV and Astle, DE and Duncan, J and Murphy, FC and Hampshire, A and Das, T and Manly, T							10.1080/09602011.2018.1554534	Memory, Short-Term;Stroke;Learning;Heart Block
rayyan-11279951	Defining the Treatment Targets and Active Ingredients of Rehabilitation: Implications for Rehabilitation Psychology	2015	5		REHABILITATION PSYCHOLOGY	["0090-5550", "1939-1544"]	60	2	126-135	Hart, T and Ehde, DM							10.1037/rep0000031	Self Psychology
rayyan-11279952	Neural substrates in patients with visual-spatial neglect recovering from right-hemispheric stroke	2022	8	18	FRONTIERS IN NEUROSCIENCE	1662-453X	16			Cao, L and Ye, LL and Xie, HX and Zhang, YC and Song, WQ							10.3389/fnins.2022.974653	Stroke
rayyan-11279953	Social Cognition Impairments in the Long Term Post Stroke	2019	7		ARCHIVES OF PHYSICAL MEDICINE AND REHABILITATION	["0003-9993", "1532-821X"]	100	7	1300-1307	Nijsse, B and Spikman, JM and Visser-Meily, JM and de Kort, PL and van Heugten, CM							10.1016/j.apmr.2019.01.023	Cognition;Stroke
rayyan-11279954	Hearing and music in unilateral spatial neglect neuro-rehabilitation	2014	12	23	FRONTIERS IN PSYCHOLOGY	1664-1078	5			Guilbert, A and Clément, S and Moroni, C							10.3389/fpsyg.2014.01503	Music
rayyan-11279955	Transcranial direct current stimulation in neglect rehabilitation after stroke: a systematic review	2022	12		JOURNAL OF NEUROLOGY	["0340-5354", "1432-1459"]	269	12	6310-6329	González-Rodriguez, B and Serradell-Ribé, N and Viejo-Sobera, R and Romero-Muñoz, JP and Marron, EM							10.1007/s00415-022-11338-x	Stroke
rayyan-11279956	The Effect of Non-Invasive Brain Stimulation (NIBS) on Attention and Memory Function in Stroke Rehabilitation Patients: A Systematic Review and Meta-Analysis	2021	2		DIAGNOSTICS	2075-4418	11	2		Hara, T and Shanmugalingam, A and McIntyre, A and Burhan, AM							10.3390/diagnostics11020227	Brain;Stroke
rayyan-11279957	Changes in postural control in hemiplegic patients after stroke performing a dual task	2007	8		ARCHIVES OF PHYSICAL MEDICINE AND REHABILITATION	0003-9993	88	8	1009-1015	Bensoussan, L and Viton, JM and Schieppati, M and Collado, H and de Bovis, VM and Mesure, S and Delarque, A							10.1016/j.apmr.2007.05.009	Posture;Stroke
rayyan-11279958	Physicians' estimates of rehabilitation requirements after stroke and traumatic brain injury -: a questionnaire survey in East Germany	2001	5	10	DISABILITY AND REHABILITATION	0963-8288	23	7	306-312	Bäumer, M and Schneider, H and Frank, B and Wallesch, CW								Brain;Questionnaires;Brain Injuries;Germany
rayyan-11279959	Spatial working memory deficits represent a core challenge for rehabilitating neglect	2013	6	27	FRONTIERS IN HUMAN NEUROSCIENCE	1662-5161	7			Striemer, CL and Ferber, S and Danckert, J							10.3389/fnhum.2013.00334	Memory Disorders;Memory, Short-Term
rayyan-11279960	A scoping review of recent advancements in intervention and outcome measures for post-stroke cognitive impairments	2023	1		ANNALS OF INDIAN ACADEMY OF NEUROLOGY	["0972-2327", "1998-3549"]	26	7	S32-S42	Dawar, D and Kamalakannan, S and Chawla, NS and Mathew, JT and Mehmood, E and Bhatnagar, U and Pandian, JD							10.4103/aian.aian_1099_21	Cognition;Stroke
rayyan-11279961	Comparison of early and late rehabilitation of stroke and cerebral trauma patients with visual field defects	2006	6		NERVENARZT	["0028-2804", "1433-0407"]	77	6	694-+	Müller, I and Sabel, B and Kasten, E							10.1007/s00115-006-2054-6	Visual Fields
rayyan-11279962	Power of combined modern technology: Multitouch-multiuser tabletops and virtual reality platforms (<i>PowerVR</i>) in social communication skills training for children with neurological disorders: A pilot study	2023	7	3	APPLIED NEUROPSYCHOLOGY-CHILD	["2162-2965", "2162-2973"]	12	3	187-196	Kolk, A and Saard, M and Rostsinskaja, A and Sepp, K and Kööp, C							10.1080/21622965.2022.2066532	Pilot Projects;Nervous System Diseases
rayyan-11279963	Musical Neglect Training for Chronic Persistent Unilateral Visual Neglect Post-stroke	2019	5	8	FRONTIERS IN NEUROLOGY	1664-2295	10			Kang, K and Thaut, MH							10.3389/fneur.2019.00474	Music;Stroke
rayyan-11279964	Post-stroke reorganization of transient brain activity characterizes deficits and of functions	2022	7	15	NEUROIMAGE	["1053-8119", "1095-9572"]	255			Pirondini, E and Kinany, N and Le Sueur, C and Griffis, JC and Shulman, GL and Corbetta, M and Van De Ville, D							10.1016/j.neuroimage.2022.119201	Brain;Stroke
rayyan-11279965	REHABILITATION OF HIGHER MENTAL FUNCTIONS - CONTRIBUTIONS OF NEUROPSYCHOLOGY - COGNITIVE REHABILITATION - NEUROPSYCHOLOGICAL APPROACHES	1993	3		ARCHIVOS DE NEUROBIOLOGIA	0004-0576	56	2	89-99	GUZMAN, E								Cognition
rayyan-11279966	Rehabilitation after stroke: the role of neuroplastieity and sensorimotor integration	2013			ZHURNAL NEVROLOGII I PSIKHIATRII IMENI S S KORSAKOVA	1997-7298	113	12	35-41	Ekusheva, EV and Damulin, IV								Stroke
rayyan-11279967	Real-time monitoring of barriers to patient engagement for improved rehabilitation: a protocol and representative case reports	2023	8	18	DISABILITY AND REHABILITATION-ASSISTIVE TECHNOLOGY	["1748-3107", "1748-3115"]	18	6	849-861	Gvion, A and Shahaf, G							10.1080/17483107.2021.1929513
rayyan-11279968	The rehabilitation of attention in patients with mild cognitive impairment and brain subcortical vascular changes using the Attention Process Training-II. The RehAtt Study: rationale, design and methodology	2016	10		NEUROLOGICAL SCIENCES	["1590-1874", "1590-3478"]	37	10	1653-1662	Salvadori, E and Poggesi, A and Valenti, R and Della Rocca, E and Diciotti, S and Mascalchi, M and Inzitari, D and Pantoni, L							10.1007/s10072-016-2649-z	Brain
rayyan-11279969	Conceptualizing functional cognition in stroke	2008	3		NEUROREHABILITATION AND NEURAL REPAIR	["1545-9683", "1552-6844"]	22	2	122-135	Donovan, NJ and Kendall, DL and Heaton, SC and Kwon, S and Velozo, CA and Duncan, PW							10.1177/1545968307306239	Cognition;Stroke
rayyan-11279970	Randomized control trial of computer-based rehabilitation of spatial neglect syndrome: the RESPONSE trial protocol	2014	2	7	BMC NEUROLOGY	1471-2377	14			Van Vleet, T and DeGutis, J and Dabit, S and Chiu, C							10.1186/1471-2377-14-25	Random Allocation
rayyan-11279971	Attentional deficits in stroke patients: A visual dual task experiment	1997	1		ARCHIVES OF PHYSICAL MEDICINE AND REHABILITATION	0003-9993	78	1	7-12	Marshall, SC and Grinnell, D and Heisel, B and Newall, A and Hunt, L							10.1016/S0003-9993(97)90002-2	Stroke
rayyan-11279972	International Classification of Functioning, Disability and Health in subjects with alternating hemiplegia of childhood	2009			DISABILITY AND REHABILITATION	["0963-8288", "1464-5165"]	31		S108-S115	Montirosso, R and Ceppi, E and D'Aloisio, C and Zucca, C and Borgatti, R							10.3109/09638280903317781	Hemiplegia
rayyan-11279973	Gaze-Contingent Eye-Tracking Training in Brain Disorders: A Systematic Review	2022	7		BRAIN SCIENCES	2076-3425	12	7		Carelli, L and Solca, F and Tagini, S and Torre, S and Verde, F and Ticozzi, N and Ferrucci, R and Pravettoni, G and Aiello, EN and Silani, V and Poletti, B							10.3390/brainsci12070931	Brain;Brain Diseases
rayyan-11279974	A description of a cognitive rehabilitation programme evaluated in brain tumour patients with mild to moderate cognitive deficits	2011	8		CLINICAL REHABILITATION	["0269-2155", "1477-0873"]	25	8	675-692	Gehring, K and Aaronson, NK and Taphoorn, MJB and Sitskoorn, MM							10.1177/0269215510395791	Brain;Cognition
rayyan-11279975	Effect of eye patching in rehabilitation of hemispatial neglect	2013	9	2	FRONTIERS IN HUMAN NEUROSCIENCE	1662-5161	7			Smania, N and Fonte, C and Picelli, A and Gandolfi, M and Varalta, V							10.3389/fnhum.2013.00527	Perceptual Disorders
rayyan-11279976	Advances in the Treatment of MELAS Syndrome: Could Cognitive Rehabilitation Have a Role?	2016	1	2	APPLIED NEUROPSYCHOLOGY-ADULT	["2327-9095", "2327-9109"]	23	1	61-64	De Luca, R and Russo, M and Leonardi, S and Spadaro, L and Cicero, C and Naro, A and Bramanti, P and Calabrò, RS							10.1080/23279095.2014.960522	MELAS Syndrome
rayyan-11279977	Modularity in rehabilitation of working memory: A single-case study	2014	4		NEUROPSYCHOLOGICAL REHABILITATION	["0960-2011", "1464-0694"]	24	2	220-237	Vallat-Azouvi, C and Pradat-Diehl, P and Azouvi, P							10.1080/09602011.2014.881294	Memory, Short-Term;Memory
rayyan-11279978	Multiple object tracking and pupillometry reveal deficits in both selective and intensive attention in unilateral spatial neglect	2019			JOURNAL OF CLINICAL AND EXPERIMENTAL NEUROPSYCHOLOGY	["1380-3395", "1744-411X"]	41	3	270-289	Walle, KM and Nordvik, JE and Espeseth, T and Becker, F and Laeng, B							10.1080/13803395.2018.1536735
rayyan-11279979	Cognitive rehabilitation for unilateral neglect: Review	2002	8		NEUROPSYCHOLOGICAL REHABILITATION	["0960-2011", "1464-0694"]	12	4	289-310	Manly, T							10.1080/0960201044000101	Cognition
rayyan-11279980	Unilateral Spatial Neglect After Stroke: Current Insights	2020			NEUROPSYCHIATRIC DISEASE AND TREATMENT	1178-2021	16		131-152	Gammeri, R and Iacono, C and Ricci, R and Salatino, A							10.2147/NDT.S171461	Stroke
rayyan-11279981	On the prognosis of outcome after stroke	1999	9		ACTA NEUROLOGICA SCANDINAVICA	0001-6314	100	3	202-208	Giaquinto, S and Buzzelli, S and Di Francesco, L and Lottarini, A and Montenero, P and Tonin, P and Nolfe, G								Prognosis;Stroke
rayyan-11279982	Physiological Characteristics Of Physically Exercising People In The Post Stroke Period	2018	11		RESEARCH JOURNAL OF PHARMACEUTICAL BIOLOGICAL AND CHEMICAL SCIENCES	0975-8585	9	6	987-992	Makhov, AS and Medvedev, IN								Stroke
rayyan-11279983	The influence of naturalistic, directionally non-specific motion on the spatial deployment of visual attention in right-hemispheric stroke	2016	11		NEUROPSYCHOLOGIA	["0028-3932", "1873-3514"]	92		181-189	Cazzoli, D and Hopfner, S and Preisig, B and Zito, G and Vanbellingen, T and Jäger, M and Nef, T and Mosimann, U and Bohlhalter, S and Müri, RM and Nyffeler, T							10.1016/j.neuropsychologia.2016.04.017	Stroke
rayyan-11279984	Psychostimulant use in the rehabilitation of individuals with traumatic brain injury	2002	8		JOURNAL OF HEAD TRAUMA REHABILITATION	["0885-9701", "1550-509X"]	17	4	284-299	Whyte, J and Vaccaro, M and Grieb-Neff, P and Hail, T							10.1097/00001199-200208000-00003	Brain;Brain Injuries
rayyan-11279985	Long-term behavioral deficits and recovery after transient ischemia in middle-aged rats: Effects of behavioral testing	2015			RESTORATIVE NEUROLOGY AND NEUROSCIENCE	["0922-6028", "1878-3627"]	33	3	251-261	Yousuf, S and Atif, F and Sayeed, I and Tang, HL and Wang, J and Stein, DG							10.3233/RNN-140450	Rats;Middle Aged
rayyan-11279986	DEPRESSION IS AN INDEPENDENT DETERMINANT OF LIFE SATISFACTION EARLY AFTER STROKE	2017	3		JOURNAL OF REHABILITATION MEDICINE	["1650-1977", "1651-2081"]	49	3	223-227	Oosterveer, DM and Mishre, RR and Van Oort, A and Bodde, K and Aerden, LAM							10.2340/16501977-2199	Depression;Stroke
rayyan-11279987	The effects of bromocriptine on attention deficits after traumatic brain injury - A placebo-controlled pilot study	2008	2		AMERICAN JOURNAL OF PHYSICAL MEDICINE & REHABILITATION	["0894-9115", "1537-7385"]	87	2	85-99	Whyte, J and Vaccaro, M and Grieb-Neff, P and Hart, T and Polansky, M and Coslett, HB							10.1097/PHM.0b013e3181619609	Brain;Pilot Projects;Brain Injuries;Bromocriptine
rayyan-11279988	Fatigue after stroke: A major but neglected issue	2001			CEREBROVASCULAR DISEASES	["1015-9770", "1421-9786"]	12	2	75-81	Staub, F and Bogousslavsky, J							10.1159/000047685	Fatigue;Stroke
rayyan-11279989	Dynamic balance during walking adaptability tasks in individuals post-stroke	2018	6	6	JOURNAL OF BIOMECHANICS	["0021-9290", "1873-2380"]	74		106-115	Vistamehr, A and Balasubramanian, CK and Clark, DJ and Neptune, RR and Fox, EJ							10.1016/j.jbiomech.2018.04.029	Stroke
rayyan-11279990	A scoping review of scientific concepts concerning motor recovery after stroke as employed in clinical trials	2023	12	11	FRONTIERS IN NEUROLOGY	1664-2295	14			Favetta, M and Romano, A and Valè, N and Cieslik, B and Federico, S and Girolami, A and Mazzarotto, D and Pregnolato, G and Righetti, A and Salvalaggio, S and Castelli, E and Smania, N and Bargellesi, S and Kiper, P and Petrarca, M							10.3389/fneur.2023.1221656	Stroke
rayyan-11279991	Post stroke depression: The sequelae of cerebral stroke	2018	7		NEUROSCIENCE AND BIOBEHAVIORAL REVIEWS	["0149-7634", "1873-7528"]	90		104-114	Das, J and Rajanikant, GK							10.1016/j.neubiorev.2018.04.005	Stroke
rayyan-11279992	Increased Cognitive Load Reveals Unilateral Neglect and Altitudinal Extinction in Chronic Stroke	2019	7		JOURNAL OF THE INTERNATIONAL NEUROPSYCHOLOGICAL SOCIETY	["1355-6177", "1469-7661"]	25	6	644-653	Andres, M and Geers, L and Marnette, S and Coyette, F and Bonato, M and Priftis, K and Masson, N							10.1017/S1355617719000249	Stroke;Cognition
rayyan-11279993	Motor recovery in post-stroke patients with aphasia: the role of specific linguistic abilities	2017			TOPICS IN STROKE REHABILITATION	["1074-9357", "1945-5119"]	24	6	428-434	Ginex, V and Veronelli, L and Vanacore, N and Lacorte, E and Monti, A and Corbo, M							10.1080/10749357.2017.1305654	Stroke;Aphasia
rayyan-11279994	Behavioral deficits in left hemispatial neglect are related to a reduction of spontaneous neuronal activity in the right superior parietal lobule	2020	2	17	NEUROPSYCHOLOGIA	["0028-3932", "1873-3514"]	138			Machner, B and von der Gablentz, J and Göttlich, M and Heide, W and Helmchen, C and Sprenger, A and Münte, TF							10.1016/j.neuropsychologia.2020.107356	Perceptual Disorders
rayyan-11279995	Persistent verbal and behavioral deficits after resection of the left supplementary motor area in epilepsy surgery	2014	1		BRAIN & DEVELOPMENT	["0387-7604", "1872-7131"]	36	1	74-79	Endo, Y and Saito, Y and Otsuki, T and Takahashi, A and Nakata, Y and Okada, K and Hirozane, M and Kaido, T and Kaneko, Y and Takada, E and Okazaki, T and Enokizno, T and Saito, T and Komaki, H and Nakagawa, E and Sugai, K and Sasaki, M							10.1016/j.braindev.2013.01.002	Verbal Behavior;Epilepsy
rayyan-11279996	Processing Speed and Attentional Shift/Mental Flexibility in Patients with Stroke: A Comprehensive Review on the Trail Making Test in Stroke Studies	2024	2		NEUROLOGY INTERNATIONAL	2035-8377	16	1	210-225	Tsiakiri, A and Christidi, F and Tsiptsios, D and Vlotinou, P and Kitmeridou, S and Bebeletsi, P and Kokkotis, C and Serdari, A and Tsamakis, K and Aggelousis, N and Vadikolias, K							10.3390/neurolint16010014
rayyan-11279997	Regional brain morphometry predicts memory rehabilitation outcome after traumatic brain injury	2010	10	14	FRONTIERS IN HUMAN NEUROSCIENCE	1662-5161	4			Strangman, GE and O'Neil-Pirozzi, TM and Supelana, C and Goldstein, R and Katz, DI and Glenn, MB							10.3389/fnhum.2010.00182	Brain;Brain Injuries
rayyan-11279998	Virtual Reality for the Rehabilitation of Acquired Cognitive Disorders: A Narrative Review	2024	1		BIOENGINEERING-BASEL	2306-5354	11	1		Catania, V and Rundo, F and Panerai, S and Ferri, R							10.3390/bioengineering11010035	Cognition Disorders;Cognition
rayyan-11279999	Pharmacological stimulant treatment of neurocognitive and functional deficits after traumatic and non-traumatic brain injury	2005	6		MEDICAL SCIENCE MONITOR	1643-3750	11	6	RA212-RA220	Napolitano, E and Elovic, EP and Qureshi, AI								Brain;Brain Injuries
rayyan-11280000	Toward Improving Engagement in Neural Rehabilitation: Attention Enhancement Based on Brain-Computer Interface and Audiovisual Feedback	2020	12		IEEE TRANSACTIONS ON COGNITIVE AND DEVELOPMENTAL SYSTEMS	["2379-8920", "2379-8939"]	12	4	787-796	Wang, JX and Wang, WQ and Hou, ZG							10.1109/TCDS.2019.2959055	Brain;Feedback
rayyan-11280001	Distress in neurocognitive disorders due to Alzheimer's disease and stroke	2020	9		EXPERIMENTAL AND THERAPEUTIC MEDICINE	["1792-0981", "1792-1015"]	20	3	2501-2509	Dindelegan, CM and Faur, D and Purza, L and Bumbu, A and Sabau, M							10.3892/etm.2020.8806	Alzheimer Disease;Stroke
rayyan-11280002	COMPARISON OF ATTENTION PROCESS TRAINING AND ACTIVITY-BASED ATTENTION TRAINING AFTER ACQUIRED BRAIN INJURY: A RANDOMIZED CONTROLLED STUDY	2021	10		JOURNAL OF REHABILITATION MEDICINE	["1650-1977", "1651-2081"]	53	10		Landahl, KS and Schult, ML and Borg, K and Bartfai, A							10.2340/16501977-2875	Brain;Brain Injuries
rayyan-11280003	Effects of "Taking the Waist as the Axis" Therapy on trunk postural control disorder after stroke: A randomized controlled trial	2023	1	27	FRONTIERS IN AGING NEUROSCIENCE	1663-4365	15			Cui, R and Liu, HT and Li, M and Wang, J and Mao, JJ and Ni, WD and Wang, FR and Pan, JX and Yu, L and Wang, Y and Wang, YM and Huang, PF and Li, GY and Zhao, Y and Zhu, N and Chen, C and Pan, ZY and Zhang, Y and Fu, WJ and Yang, JZ							10.3389/fnagi.2023.1040277	Posture;Stroke
rayyan-11280004	Effect of stimulation-driven attention in virtual reality balloon search training of patients with left unilateral spatial neglect after stroke: A randomized crossover study	2023	7	20	NEUROPSYCHOLOGICAL REHABILITATION	["0960-2011", "1464-0694"]				Osaki, S and Amimoto, K and Miyazaki, Y and Tanabe, J and Yoshihiro, N							10.1080/09602011.2023.2236350	Cross-Over Studies;Stroke
rayyan-11280005	Visuospatial asymmetry and non-spatial attention in subacute stroke patients with and without neglect	2010	5		CORTEX	0010-9452	46	5	602-612	van Kessel, ME and van Nes, IJW and Brouwer, WH and Geurts, ACH and Fasotti, L							10.1016/j.cortex.2009.06.004	Stroke
rayyan-11280006	Effect of eye-tracking-based attention training for patients with poststroke cognitive impairment: a study protocol for a prospective, single-blinded, single-centre, randomised controlled trial in China	2024	2		BMJ OPEN	2044-6055	14	2		Wang, WJ and You, MK and Ma, WT and Yang, YH							10.1136/bmjopen-2023-079917	China
rayyan-11280007	Upper limb post-stroke sensory impairments: the survivor's experience	2014			DISABILITY AND REHABILITATION	["0963-8288", "1464-5165"]	36	12	993-1000	Doyle, SD and Bennett, S and Dudgeon, B							10.3109/09638288.2013.825649	Stroke
rayyan-11280008	A Multi-Target Motor Imagery Training Using Bimodal EEG-fMRI Neurofeedback: A Pilot Study in Chronic Stroke Patients	2020	2	18	FRONTIERS IN HUMAN NEUROSCIENCE	1662-5161	14			Lioi, G and Butet, S and Fleury, M and Bannier, E and Lécuyer, A and Bonan, I and Barillot, C							10.3389/fnhum.2020.00037	Pilot Projects;Imagery (Psychotherapy);Electroencephalography;Magnetic Resonance Imaging;Stroke
rayyan-11280009	LONG-TERM EFFECT OF COMORBIDITY ON THE COURSE OF PHYSICAL FUNCTIONING IN PATIENTS AFTER STROKE AND WITH MULTIPLE SCLEROSIS	2009	4		JOURNAL OF REHABILITATION MEDICINE	1650-1977	41	5	322-326	Dallmeijer, AJ and Beckerman, H and de Groot, V and van de Port, IGL and Lankhorst, GJ and Dekker, J							10.2340/16501977-0335	Comorbidity;Multiple Sclerosis;Stroke
rayyan-11280010	Neurocognitive Deficits in Children With Sickle Cell Disease: A Comprehensive Profile	2011	5		PEDIATRIC BLOOD & CANCER	1545-5009	56	5	783-788	Hijmans, CT and Fijnvandraat, K and Grootenhuis, MA and van Geloven, N and Heijboer, H and Peters, M and Oosterlaan, J							10.1002/pbc.22879	Anemia, Sickle Cell
rayyan-11280011	A robot-based behavioural task to quantify impairments in rapid motor decisions and actions after stroke	2016	10	10	JOURNAL OF NEUROENGINEERING AND REHABILITATION	1743-0003	13			Bourke, TC and Lowrey, CR and Dukelow, SP and Bagg, SD and Norman, KE and Scott, SH							10.1186/s12984-016-0201-2	Robotics;Stroke
rayyan-11280012	The Effect of Dual-Task Training on Balance and Cognition in Patients With Subacute Post-Stroke	2015	2		ANNALS OF REHABILITATION MEDICINE-ARM	["2234-0645", "2234-0653"]	39	1	81-90	Choi, JH and Kim, BR and Han, EY and Kim, SM							10.5535/arm.2015.39.1.81	Cognition;Stroke
rayyan-11280013	Change of Visual Perception in Geriatric Strokes after Visuomotor Coordination Training	2011	4		ANNALS OF REHABILITATION MEDICINE-ARM	["2234-0645", "2234-0653"]	35	2	174-179	Kim, EJ and Lee, KE and Lee, KL and Kim, HG and Yoon, YH and Jeon, SY and Yu, JA								Visual Perception;Geriatrics;Stroke
rayyan-11280014	Pharmacological management of neurobehavioral disorders following traumatic brain injury-A state-of-the-art review	2009			JOURNAL OF REHABILITATION RESEARCH AND DEVELOPMENT	["0748-7711", "1938-1352"]	46	6	851-878	Chew, E and Zafonte, RD							10.1682/JRRD.2008.09.0120	Review Literature as Topic;Brain;Brain Injuries
rayyan-11280015	Emerging Non-Pharmacological Therapies for Post-stroke Depression and its Future Aspects: A Review	2020	1		INDIAN JOURNAL OF PHARMACEUTICAL EDUCATION AND RESEARCH	0019-5464	54	1	1-7	Chandrasekar, K and Sai, NG and John, PS and Ninan, S and Durai, R and Ponnusankar, S							10.5530/ijper.54.1.1	Stroke
rayyan-11280016	Effects of contralesional robot-assisted hand training in patients with unilateral spatial neglect following stroke: a case series study	2014	12	5	JOURNAL OF NEUROENGINEERING AND REHABILITATION	1743-0003	11			Varalta, V and Picelli, A and Fonte, C and Montemezzi, G and La Marchina, E and Smania, N							10.1186/1743-0003-11-160	Robotics;Stroke;Hand
rayyan-11280017	Delirium in acute stroke: a review	2007	11		INTERNATIONAL JOURNAL OF STROKE	["1747-4930", "1747-4949"]	2	4	270-275	Oldenbeuving, AW and de Kort, PLM and Jansen, BPW and Roks, G and Kappelle, LJ							10.1111/j.1747-4949.2007.00163.x	Delirium;Stroke
rayyan-11280018	SILENT-MYOCARDIAL-ISCHEMIA DURING REHABILITATION FOR CEREBROVASCULAR-DISEASE	1991	1		ARCHIVES OF PHYSICAL MEDICINE AND REHABILITATION	0003-9993	72	1	59-62	KAPLAN, MS and PRATLEY, R and HAWKINS, WJ								Myocardial Ischemia
rayyan-11280019	Cognitive behavioral psychotherapy for depression following stroke - A randomized controlled trial	2003	1		STROKE	["0039-2499", "1524-4628"]	34	1	111-115	Lincoln, NB and Flannaghan, T							10.1161/01.STR.0000044167.44670.55	Psychotherapy;Cognition;Stroke
rayyan-11280020	Childhood strokes	2008	9		JOURNAL OF PEDIATRIC NEUROLOGY	["1304-2580", "1875-9041"]	6	3	197-201	Gordon, N								Stroke
rayyan-11280021	Neurotechnologies as tools for cognitive rehabilitation in stroke patients	2020	12	1	EXPERT REVIEW OF NEUROTHERAPEUTICS	["1473-7175", "1744-8360"]	20	12	1249-1261	Draaisma, LR and Wessel, MJ and Hummel, FC							10.1080/14737175.2020.1820324	Cognition;Stroke
rayyan-11280022	Psychometric properties of the Five-Digit Test in patients with stroke	2016			DISABILITY AND REHABILITATION	["0963-8288", "1464-5165"]	38	1	97-102	Lin, GH and Lu, Y and Wu, CT and Chiu, EC and Huang, SL and Hsueh, IP and Hsieh, CL							10.3109/09638288.2015.1031288	Psychometrics;Stroke
rayyan-11280023	TVA-based modeling of short-term memory capacity, speed of processing and perceptual threshold in chronic stroke patients undergoing cognitive training: case-control differences, reliability, and associations with cognitive performance	2020	10	28	PEERJ	2167-8359	8			Richard, G and Petersen, A and Ulrichsen, KM and Kolskår, KK and Alnæs, D and Sanders, AM and Dorum, ES and Ihle-Hansen, H and Nordvik, JE and Westlye, LT							10.7717/peerj.9948	Memory, Short-Term
rayyan-11280024	Implicit Motor Learning Strategies Benefit Dual-Task Performance in Patients with Stroke	2023	9		MEDICINA-LITHUANIA	["1010-660X", "1648-9144"]	59	9		Arikawa, E and Kubota, M and Haraguchi, T and Takata, M and Natsugoe, S							10.3390/medicina59091673	Task Performance and Analysis;Stroke
rayyan-11280025	Continuous theta-burst stimulation may improve visuospatial neglect via modulating the attention network: a randomized controlled study	2017			TOPICS IN STROKE REHABILITATION	["1074-9357", "1945-5119"]	24	4	236-241	Fu, W and Cao, L and Zhang, YM and Huo, S and Du, JB and Zhu, L and Song, WQ							10.1080/10749357.2016.1253139
rayyan-11280026	Falls after stroke	2012	8		INTERNATIONAL JOURNAL OF STROKE	["1747-4930", "1747-4949"]	7	6	482-490	Batchelor, FA and Mackintosh, SF and Said, CM and Hill, KD							10.1111/j.1747-4949.2012.00796.x	Stroke
rayyan-11280027	Dissociable language and executive control deficits and recovery in post-stroke aphasia: An exploratory observational and case series study	2022	7	29	NEUROPSYCHOLOGIA	["0028-3932", "1873-3514"]	172			Meier, EL and Kelly, CR and Hillis, AE							10.1016/j.neuropsychologia.2022.108270	Stroke;Heart Block
rayyan-11280028	Neglect	2009	12		KLINISCHE NEUROPHYSIOLOGIE	["1434-0275", "1439-4081"]	40	4	255-262	Vossel, S and Kukolja, J							10.1055/s-0029-1242761
rayyan-11280029	Cognitive functioning, behavior, and quality of life after stroke in childhood	2008			CHILD NEUROPSYCHOLOGY	["0929-7049", "1744-4136"]	14	4	323-338	Everts, R and Pavlovic, J and Kaufmann, F and Uhlenberg, B and Seidel, U and Nedeltchev, K and Perrig, W and Steinlin, M							10.1080/09297040701792383	Quality of Life;Cognition;Stroke
rayyan-11280030	Obstructive Sleep Apnea is Related to Impaired Cognitive and Functional Status after Stroke	2015	9	1	SLEEP	["0161-8105", "1550-9109"]	38	9	1431-+	Aaronson, JA and van Bennekom, CAM and Hofman, WF and van Bezeij, T and van den Aardweg, JG and Groet, E and Kylstra, WA and Schmand, B							10.5665/sleep.4984	Sleep Apnea Syndromes;Sleep Apnea, Obstructive;Stroke
rayyan-11280031	Conception of neurorehabilitation in post-stroke patients	2003			ZHURNAL NEVROPATOLOGII I PSIKHIATRII IMENI S S KORSAKOVA	0044-4588			10-23	Shklovsky, VM								Stroke
rayyan-11280032	Rehabilitation of Executive Functioning With Training in Attention Regulation Applied to Individually Defined Goals: A Pilot Study Bridging Theory, Assessment, and Treatment	2011	9		JOURNAL OF HEAD TRAUMA REHABILITATION	["0885-9701", "1550-509X"]	26	5	325-338	Novakovic-Agopian, T and Chen, AJW and Rome, S and Abrams, G and Castelli, H and Rossi, A and McKim, R and Hills, N and D'Esposito, M							10.1097/HTR.0b013e3181f1ead2	Pilot Projects
rayyan-11280033	Is neuropsychological rehabilitation effective in multiple sclerosis?	2014	4		NEURODEGENERATIVE DISEASE MANAGEMENT	["1758-2024", "1758-2032"]	4	2	147-154	Hämälänen, P and Rosti-Otajärvi, E							10.2217/NMT.14.8	Multiple Sclerosis
rayyan-11280034	Communication in conversation in stroke patients	2010	7		JOURNAL OF NEUROLOGY	["0340-5354", "1432-1459"]	257	7	1099-1107	Rousseaux, M and Daveluy, W and Kozlowski, O							10.1007/s00415-010-5469-8	Stroke
rayyan-11280035	Rehabilitation for Visual Disorders	2010	3		JOURNAL OF NEURO-OPHTHALMOLOGY	["1070-8022", "1536-5166"]	30	1	73-84	Trauzettel-Klosinski, S							10.1097/WNO.0b013e3181ce7e8f	Vision Disorders
rayyan-11280036	Goal Setting Improves Cognitive Performance in a Randomized Trial of Chronic Stroke Survivors	2021	2		STROKE	["0039-2499", "1524-4628"]	52	2	458-470	Fishman, KN and Ashbaugh, AR and Swartz, RH							10.1161/STROKEAHA.120.032131	Survivors;Stroke;Cognition
rayyan-11280037	Improving Cognitive Function in Patients with Stroke: Can Computerized Training Be the Future?	2018	4		JOURNAL OF STROKE & CEREBROVASCULAR DISEASES	["1052-3057", "1532-8511"]	27	4	1055-1060	De Luca, R and Leonardi, S and Spadaro, L and Russo, M and Aragona, B and Torrisi, M and Maggio, MG and Bramanti, A and Naro, A and De Cola, MC and Calabrò, RS							10.1016/j.jstrokecerebrovasdis.2017.11.008	Stroke;Cognition
rayyan-11280038	EFNS guidelines on cognitive rehabilitation: Report of an EFNS Task Force	2003	1		EUROPEAN JOURNAL OF NEUROLOGY	["1351-5101", "1468-1331"]	10	1	11-23	Cappa, SF and Benke, T and Clarke, S and Rossi, B and Stemmer, B and van Heugten, CM							10.1046/j.1468-1331.2003.00537.x	Cognition
rayyan-11280039	Characteristics of Cognitive Impairment in Patients With Post-stroke Aphasia	2014	12		ANNALS OF REHABILITATION MEDICINE-ARM	["2234-0645", "2234-0653"]	38	6	759-765	Lee, B and Pyun, SB							10.5535/arm.2014.38.6.759	Cognition;Aphasia;Stroke
rayyan-11280040	Deficits in the ability to use proprioceptive feedback in children with hemiplegic cerebral palsy	2009	9		INTERNATIONAL JOURNAL OF REHABILITATION RESEARCH	0342-5282	32	3	267-269	Goble, DJ and Hurvitz, EA and Brown, SH							10.1097/MRR.0b013e32832a62d5	Only Child;Feedback;Cerebral Palsy;Child
rayyan-11280041	Optimization of the ASPIRE Spherical Parallel Rehabilitation Robot Based on Its Clinical Evaluation	2021	3		INTERNATIONAL JOURNAL OF ENVIRONMENTAL RESEARCH AND PUBLIC HEALTH	1660-4601	18	6		Tucan, P and Vaida, C and Ulinici, I and Banica, A and Burz, A and Pop, N and Birlescu, I and Gherman, B and Plitea, N and Antal, T and Carbone, G and Pisla, D							10.3390/ijerph18063281	Robotics
rayyan-11280042	Predicting Outcome for Early Attention Training After Acquired Brain Injury	2022	5	18	FRONTIERS IN HUMAN NEUROSCIENCE	1662-5161	16			Bartfai, A and Elg, M and Schult, ML and Markovic, G							10.3389/fnhum.2022.767276	Brain;Brain Injuries
rayyan-11280043	Motor dexterity and strength depend upon integrity of the attention-control system	2018	1	16	PROCEEDINGS OF THE NATIONAL ACADEMY OF SCIENCES OF THE UNITED STATES OF AMERICA	0027-8424	115	3	E536-E545	Rinne, P and Hassan, M and Fernandes, C and Han, E and Hennessy, E and Waldman, A and Sharma, P and Soto, D and Leech, R and Malhotra, PA and Bentley, P							10.1073/pnas.1715617115
rayyan-11280044	A NeuroVR based tool for cognitive assessment and rehabilitation of post-stroke patients: two case studies	2009			ANNUAL REVIEW OF CYBERTHERAPY AND TELEMEDICINE	["1554-8716", "2352-927X"]	7		243-247	Carelli, L and Morganti, F and Poletti, B and Corra, B and Weiss, PLT and Kizony, R and Silani, V and Riva, G								Stroke
rayyan-11280045	How right hemisphere damage after stroke can impair speech comprehension	2018	12		BRAIN	["0006-8950", "1460-2156"]	141		3389-3404	Gajardo-Vidal, A and Lorca-Puls, DL and Hope, TMH and Jones, OP and Seghier, ML and Prejawa, S and Crinion, JT and Leff, AP and Green, DW and Price, CJ							10.1093/brain/awy270	Speech;Stroke
rayyan-11280046	The Northwick Park Examination of Cognition: A brief cognitive assessment tool for use in acute stroke services	2016	7		INTERNATIONAL JOURNAL OF THERAPY AND REHABILITATION	["1741-1645", "1759-779X"]	23	7	314-322	Williams, PM and Johnson, C and Swan, S and Barber, C and Murphy, P and Devine, J and Bathula, R and Cohen, D and Crutch, SJ							10.12968/ijtr.2016.23.7.314	Stroke
rayyan-11280047	A review of standing balance recovery from stroke	2005	11		GAIT & POSTURE	["0966-6362", "1879-2219"]	22	3	267-281	Geurts, ACH and de Haart, M and van Nes, IJW and Duysens, J							10.1016/j.gaitpost.2004.10.002	Stroke
rayyan-11280048	Kinematics of Turning 180° During the Timed Up and Go in Stroke Survivors With and Without Falls History	2010	5		NEUROREHABILITATION AND NEURAL REPAIR	["1545-9683", "1552-6844"]	24	4	358-367	Hollands, KL and Hollands, MA and Zietz, D and Wing, AM and Wright, C and van Vliet, P							10.1177/1545968309348508	Survivors;Stroke
rayyan-11280049	Cognitive Deficits in Patiens with Cardiac Disease - an Overview	2017	6		ZEITSCHRIFT FUR NEUROPSYCHOLOGIE	["1016-264X", "1664-2902"]	28	1	33-44	Heidler, MD							10.1024/1016-264X/a000193	Cognition
rayyan-11280050	Treatment of neglect: new therapy approaches	2016	10		NERVENARZT	["0028-2804", "1433-0407"]	87	10	1068-1073	Brandt, T and Welfringer, A							10.1007/s00115-016-0203-0
rayyan-11280051	Game theoretical mapping of white matter contributions to visuospatial attention in stroke patients with hemineglect	2020	8	1	HUMAN BRAIN MAPPING	["1065-9471", "1097-0193"]	41	11	2926-2950	Toba, MN and Zavaglia, M and Malherbe, C and Moreau, T and Rastelli, F and Kaglik, A and Valabrègue, R and Pradat-Diehl, P and Hilgetag, CC and Valero-Cabré, A							10.1002/hbm.24987	European Continental Ancestry Group;Stroke
rayyan-11280052	Maximizing stroke recovery with advanced technologies: A comprehensive assessment of robot-assisted, EMG-Controlled robotics, virtual reality, and mirror therapy interventions	2024	3		RESULTS IN ENGINEERING	2590-1230	21			Amin, F and Waris, A and Iqbal, J and Gilani, SO and Rehman, MZU and Mushtaq, S and Khan, NB and Khan, MI and Jameel, M and Tamam, N							10.1016/j.rineng.2023.101725	Robotics;Stroke
rayyan-11280053	What Does It Take to Search Organized? The Cognitive Correlates of Search Organization During Cancellation After Stroke	2018	5		JOURNAL OF THE INTERNATIONAL NEUROPSYCHOLOGICAL SOCIETY	["1355-6177", "1469-7661"]	24	5	424-436	Ten Brink, AF and Visser-Meily, JMA and Nijboer, TCW							10.1017/S1355617717001254	Cognition;Stroke
rayyan-11280054	Arm position does not attenuate visual loss in patients with homonymous field deficits	2008			NEUROPSYCHOLOGIA	["0028-3932", "1873-3514"]	46	9	2320-2325	Smith, DT and Lane, AR and Schenk, T							10.1016/j.neuropsychologia.2008.03.010
rayyan-11280055	Assessment of apraxia: inter-rater reliability of a new apraxia test, association between apraxia and other cognitive deficits and prevalence of apraxia in a rehabilitation setting	2004	11		CLINICAL REHABILITATION	["0269-2155", "1477-0873"]	18	7	819-827	Zwinkels, A and Geusgens, C and van de Sande, P and van Heugten, C							10.1191/0269215504cr816oa	Prevalence
rayyan-11280056	Anodal transcranial direct current stimulation enhances positive changes in movement functions, visual attention and depression of patients with chronic ischemic stroke: A clinical trial	2018			BIOMEDICAL RESEARCH AND THERAPY	2198-4093	5	11	2841-2849	Hosseinzadeh, SA and Mazhari, S and Najafi, K and Ahmadi, M and Aghaei, I and Khaksarian, M							10.15419/bmrat.v5i11.503
rayyan-11280057	Relationship Between Line Bisection Test Time and Hemispatial Neglect Prognosis in Patients With Stroke: A Prospective Pilot Study	2020	8		ANNALS OF REHABILITATION MEDICINE-ARM	["2234-0645", "2234-0653"]	44	4	292-300	Kwon, S and Park, W and Kim, M and Kim, JM							10.5535/arm.19112	Perceptual Disorders;Pilot Projects;Prognosis;Stroke
rayyan-11280058	Gamifying rehabilitation: MILORD platform as an upper limb motion rehabilitation service	2022	10	4	FRONTIERS IN COMPUTER SCIENCE	2624-9898	4			Fotopoulos, D and Ladakis, I and Kilintzis, V and Chytas, A and Koutsiana, E and Loizidis, T and Chouvarda, I							10.3389/fcomp.2022.932342
rayyan-11280059	Online and Offline Awareness Deficits: Anosognosia for Spatial Neglect	2019	2		REHABILITATION PSYCHOLOGY	["0090-5550", "1939-1544"]	64	1	50-64	Chen, P and Toglia, J							10.1037/rep0000207
rayyan-11280060	Reliability and Validity of the Virtual Reality Lateralized Attention Test in Assessing Hemispatial Neglect in Right-Hemisphere Stroke	2012	7		NEUROPSYCHOLOGY	["0894-4105", "1931-1559"]	26	4	430-441	Buxbaum, LJ and Dawson, AM and Linsley, D							10.1037/a0028674	Perceptual Disorders
rayyan-11280061	Drug influence on visuospatial attention deficit in patients with right hemisphere media infarction	2001	5		AKTUELLE NEUROLOGIE	0302-4350	28	4	176-181	Lehmann, V and Hildebrandt, H and Olthaus, O and Sachsenheimer, W							10.1055/s-2001-13274
rayyan-11280062	Attentional abilities and functional outcomes following stroke	2003	1		JOURNALS OF GERONTOLOGY SERIES B-PSYCHOLOGICAL SCIENCES AND SOCIAL SCIENCES	["1079-5014", "1758-5368"]	58	1	P45-P53	McDowd, JM and Filion, DL and Pohl, PS and Richards, LG and Stiers, W							10.1093/geronb/58.1.P45	Stroke
rayyan-11280063	Investigating cognitive ability and self-reported driving performance of post-stroke adults in a driving simulator	2018			TOPICS IN STROKE REHABILITATION	["1074-9357", "1945-5119"]	25	1	44-53	Blane, A and Falkmer, T and Lee, HC and Dukic Willstrand, T							10.1080/10749357.2017.1373929	Stroke;Cognition
rayyan-11280064	Concurrent validity of the Stroke Drivers Screening Assessment	2004	2		ARCHIVES OF PHYSICAL MEDICINE AND REHABILITATION	["0003-9993", "1532-821X"]	85	2	324-328	Radford, KA and Lincoln, NB							10.1016/S0003-9993(03)00765-2	Stroke
rayyan-11280065	Study protocol of transcranial electrical stimulation at alpha frequency applied during rehabilitation: A randomized controlled trial in chronic stroke patients with visuospatial neglect	2022	11	2	BMC NEUROLOGY	1471-2377	22	1		Middag-van Spanje, M and Schuhmann, T and Nijboer, T and van der Werf, O and Sack, AT and van Heugten, C							10.1186/s12883-022-02932-7	Electric Stimulation
rayyan-11280066	Epilepsy as a Network Disorder (1): What can we learn from other network disorders such as autistic spectrum disorder and mood disorders?	2017	12		EPILEPSY & BEHAVIOR	["1525-5050", "1525-5069"]	77		106-113	Kanner, AM and Scharfman, H and Jette, N and Anagnostou, E and Bernard, C and Camfield, C and Camfield, P and Legg, K and Dinstein, I and Giacobbe, P and Friedman, A and Pohlmann-Eden, B							10.1016/j.yebeh.2017.09.014	Epilepsy;Mood Disorders;Autistic Disorder
rayyan-11280067	Prevalence and short-term changes of cognitive dysfunction in young ischaemic stroke patients	2019	5		EUROPEAN JOURNAL OF NEUROLOGY	["1351-5101", "1468-1331"]	26	5	727-732	Pinter, D and Enzinger, C and Gattringer, T and Eppinger, S and Niederkorn, K and Horner, S and Fandler, S and Kneihsl, M and Krenn, K and Bachmaier, G and Fazekas, F							10.1111/ene.13879	Prevalence;Cognition;Stroke
rayyan-11280068	Multisensory stimulation for the rehabilitation of unilateral spatial neglect	2021	10	21	NEUROPSYCHOLOGICAL REHABILITATION	["0960-2011", "1464-0694"]	31	9	1410-1443	Zigiotto, L and Damora, A and Albini, F and Casati, C and Scrocco, G and Mancuso, M and Tesio, L and Vallar, G and Bolognini, N							10.1080/09602011.2020.1779754
rayyan-11280069	Stroke-Related Cognitive Dysfunction	2023	12		FORTSCHRITTE DER NEUROLOGIE PSYCHIATRIE	["0720-4299", "1439-3522"]	91	12	503-509	Kraft, P and Häusler, KG							10.1055/a-2176-7862	Stroke;Cognition
rayyan-11280070	EEG-based Brain-Computer Interfaces: An Overview of Basic Concepts and Clinical Applications in Neurorehabilitation	2010			REVIEWS IN THE NEUROSCIENCES	["0334-1763", "2191-0200"]	21	6	451-468	Machado, S and Araújo, F and Paes, F and Velasques, B and Cunha, M and Budde, H and Basile, LF and Anghinah, R and Arias-Carrión, O and Cagy, M and Piedade, R and de Graaf, TA and Sack, AT and Ribeiro, P								Brain;Electroencephalography
rayyan-11280071	Zooming in on abnormal local and global processing biases after stroke: Frequency, lateralization, and associations with cognitive functions	2024	1		JOURNAL OF THE INTERNATIONAL NEUROPSYCHOLOGICAL SOCIETY	["1355-6177", "1469-7661"]	30	1	67-76	Ten Brink, AF and Bultitude, JH and Van der Stigchel, S and Nijboer, TCW							10.1017/S1355617723000231	Bias (Epidemiology);Cognition;Stroke
rayyan-11280072	Exploring the associations between physical activity level, cognitive performance, and response to computerized cognitive training among chronic stroke patients	2024	2		BRAIN AND BEHAVIOR	2162-3279	14	2		Sanders, AM and Richard, G and Kolskår, K and Ulrichsen, KM and Alnæs, D and Dorum, ES and Ihle-Hansen, H and Pedersen, ML and Nordvik, JE and Westlye, LT							10.1002/brb3.3406	Motor Activity;Stroke;Cognition
rayyan-11280073	Religion and disability: Clinical, research and training considerations for rehabilitation professionals	2007			DISABILITY AND REHABILITATION	["0963-8288", "1464-5165"]	29	15	1153-1163	Johnstone, B and Glass, BA and Oliver, RE							10.1080/09638280600955693
rayyan-11280074	Neural basis and recovery of spatial attention deficits in spatial neglect	2005	11		NATURE NEUROSCIENCE	["1097-6256", "1546-1726"]	8	11	1603-1610	Corbetta, M and Kincade, MJ and Lewis, C and Snyder, AZ and Sapir, A							10.1038/nn1574
rayyan-11280075	A robotic test of proprioception within the hemiparetic arm post-stroke	2014	4	30	JOURNAL OF NEUROENGINEERING AND REHABILITATION	1743-0003	11			Simo, L and Botzer, L and Ghez, C and Scheidt, RA							10.1186/1743-0003-11-77	Robotics;Stroke
rayyan-11280076	Utilizing fNIRS to investigate the impact of Baduanjin training on attentional function in post-stroke cognitive impairment patients: a study protocol for a randomized controlled trial	2024	1	11	BMC COMPLEMENTARY MEDICINE AND THERAPIES	2662-7671	24	1		Zhou, XC and Wan, YW and Xu, ZX and Yu, CC and Wu, ZY and Zhuang, ZS and Xia, R and Wang, HY and Chen, SJ							10.1186/s12906-023-04284-2	Stroke
rayyan-11280077	The Montreal Cognitive Assessment (MoCA) in geriatric rehabilitation: psychometric properties and association with rehabilitation outcomes	2011	12		INTERNATIONAL PSYCHOGERIATRICS	["1041-6102", "1741-203X"]	23	10	1582-1591	Sweet, L and Van Adel, M and Metcalf, V and Wright, L and Harley, A and Leiva, R and Taler, V							10.1017/S1041610211001451	Psychometrics
rayyan-11280078	Effects of Dual Task Training with Visual Restriction and an Unstable Base on the Balance and Attention of Stroke Patients	2013	12		JOURNAL OF PHYSICAL THERAPY SCIENCE	["0915-5287", "2187-5626"]	25	12	1579-1582	Kim, D and Ko, J and Woo, Y							10.1589/jpts.25.1579	Stroke
rayyan-11280079	Association Between Fatigue and Cognitive Impairment at 6 Months in Patients With Ischemic Stroke Treated With Acute Revascularization Therapy	2019	8	28	FRONTIERS IN NEUROLOGY	1664-2295	10			Graber, M and Garnier, L and Duloquin, G and Mohr, S and Guillemin, S and Ramaget, O and Piver, A and Tainturier, C and Bret-Legrand, C and Delpont, B and Blanc-Labarre, C and Guéniat, J and Hervieu-Bègue, M and Osseby, GV and Giroud, M and Béjot, Y							10.3389/fneur.2019.00931	Fatigue;Stroke;Cognition
rayyan-11280080	Focused and divided attention abilities in the acute phase of recovery from moderate to severe traumatic brain injury	2017			BRAIN INJURY	["0269-9052", "1362-301X"]	31	8	1069-1076	Robertson, K and Schmitter-Edgecombe, M							10.1080/02699052.2017.1296192	Brain;Brain Injuries
rayyan-11280081	Role of tDCS in potentiating poststroke computerized cognitive rehabilitation: Lessons learned from a case study	2016	5	3	APPLIED NEUROPSYCHOLOGY-ADULT	["2327-9095", "2327-9109"]	23	3	162-166	Leo, A and De Luca, R and Russo, M and Naro, A and Bramanti, P and Calabrò, RS							10.1080/23279095.2015.1027344	Cognition;Learning
rayyan-11280082	The relationships among rehabilitation staff members' reports of cognitive dysfunction and neuropsychological assessment in an acute rehabilitation population	2008	5		REHABILITATION PSYCHOLOGY	["0090-5550", "1939-1544"]	53	2	238-242	Guilmette, TJ and Temple, RO and Kennedy, ML							10.1037/0090-5550.53.2.238
rayyan-11280083	Comparison of Dysphagia Between Infratentorial and Supratentorial Stroke Patients	2019	4		ANNALS OF REHABILITATION MEDICINE-ARM	["2234-0645", "2234-0653"]	43	2	149-155	Kim, YK and Cha, JH and Lee, KY							10.5535/arm.2019.43.2.149	Deglutition Disorders;Stroke
rayyan-11280084	Brief communication - the WASI matrix reasoning subtest: Performance in traumatic brain injury, stroke, and dementia	2005	1		INTERNATIONAL JOURNAL OF NEUROSCIENCE	0020-7454	115	1	129-136	Ryan, JJ and Carruthers, CA and Miller, LJ and Souheaver, GT and Gontkovsky, ST and Zehr, MD							10.1080/00207450490512704	Brain;Dementia;Brain Injuries
rayyan-11280085	The Cone Evasion Walk test: Reliability and validity in acute stroke	2019	1		PHYSIOTHERAPY RESEARCH INTERNATIONAL	["1358-2267", "1471-2865"]	24	1		Sjöholm, H and Hägg, S and Nyberg, L and Rolander, B and Kammerlind, AS							10.1002/pri.1744	Stroke
rayyan-11280086	Psychological state estimation from physiological recordings during robot-assisted gait rehabilitation	2011			JOURNAL OF REHABILITATION RESEARCH AND DEVELOPMENT	["0748-7711", "1938-1352"]	48	4	367-385	Koenig, A and Omlin, X and Zimmerli, L and Sapa, M and Krewer, C and Bolliger, M and Müller, F and Riener, R							10.1682/JRRD.2010.03.0044	Gait;Robotics
rayyan-11280087	Statistical learning as a tool for rehabilitation in spatial neglect	2013	5	29	FRONTIERS IN HUMAN NEUROSCIENCE	1662-5161	7			Shaqiri, A and Anderson, B and Danckert, J							10.3389/fnhum.2013.00224	Learning
rayyan-11280088	Effectiveness of Interventions to Improve Occupational Performance of People With Cognitive Impairments After Stroke: An Evidence-Based Review	2015	1		AMERICAN JOURNAL OF OCCUPATIONAL THERAPY	["0272-9490", "1943-7676"]	69	1	40-48	Gillen, G and Nilsen, DM and Attridge, J and Banakos, E and Morgan, M and Winterbottom, L and York, W							10.5014/ajot.2015.012138	Cognition;Stroke
rayyan-11280089	Rehabilitation Approaches to Hemineglect	2009	7		NEUROLOGIST	1074-7931	15	4	185-192	Marshall, RS							10.1097/NRL.0b013e3181942894
rayyan-11280090	Ready, set, point: The effects of alertness on prism adaptation in healthy adults	2015	5		EXPERIMENTAL BRAIN RESEARCH	["0014-4819", "1432-1106"]	233	5	1441-1454	Kintzel, F and Ishigami, Y and Eskes, GA							10.1007/s00221-015-4218-8
rayyan-11280091	Cognitive training with fully immersive virtual reality in patients with neurological and psychiatric disorders: A systematic review of randomized controlled trials	2021	6		PSYCHIATRY RESEARCH	["0165-1781", "1872-7123"]	300			Jahn, FS and Skovbye, M and Obenhausen, K and Jespersen, AE and Miskowiak, KW							10.1016/j.psychres.2021.113928	Immersion;Cognition
rayyan-11280092	Clinical aspects and theoretical models in Neglect Syndrome	2012	7		REVISTA CHILENA DE NEUROPSICOLOGIA	0718-4913	7	2	54-59	Romero, M and Moraleda, E							10.5839/rcnp.2012.0702.03
rayyan-11280093	Prefrontal over-activation during walking in people with mobility deficits: Interpretation and functional implications	2018	6		HUMAN MOVEMENT SCIENCE	["0167-9457", "1872-7646"]	59		46-55	Hawkins, KA and Fox, EJ and Daly, JJ and Rose, DK and Christou, EA and McGuirk, TE and Otzel, DM and Butera, KA and Chatterjee, SA and Clark, DJ							10.1016/j.humov.2018.03.010	Walking
rayyan-11280094	VISUOSPATIAL NEGLECT: CLINICAL, THEORETICAL, AND TREATMENT ASPECTS	2014	6		ACCION PSICOLOGICA	["1578-908X", "2255-1271"]	11	1	95-105	Aparicio-López, C and García-Molina, A and Enseñat-Cantallops, A and Sánchez-Carrión, R and Muriel, V and Tormos, JM and Roig-Rovira, T							10.5944/ap.1.1.13914
rayyan-11280095	Influencing factors of home exercise adherence in elderly patients with stroke: A multiperspective qualitative study	2023	4	5	FRONTIERS IN PSYCHIATRY	1664-0640	14			Zhang, YX and Qiu, XCH and Jin, QS and Ji, CL and Yuan, P and Cui, MJ and Zhang, JJ and Chen, L							10.3389/fpsyt.2023.1157106
rayyan-11280096	KINESITHERAPEUTIC GUIDELINES AND METHODS OF SOCIAL REINTEGRATION OF HEMIPARETIC PATIENTS	2018			PHARMACIA	0428-0296	65	4	9-13	Becheva, M and Guencheva, N and Bozhkova, M and Dimitrova, A and Atanasov, P
rayyan-11280097	Computerized Working-Memory Training for Children Following Arterial Ischemic Stroke: A Pilot Study With Long-Term Follow-Up	2016			APPLIED NEUROPSYCHOLOGY-CHILD	["2162-2965", "2162-2973"]	5	4	273-282	Eve, M and O'Keeffe, F and Jhuty, S and Ganesan, V and Brown, G and Murphy, T							10.1080/21622965.2015.1055563	Pilot Projects;Only Child;Stroke;Memory, Short-Term;Child
rayyan-11280098	Efficacy of rehabilitation interventions evaluated in common neurological conditions in improving participation outcomes: A systematic review	2024	1		CLINICAL REHABILITATION	["0269-2155", "1477-0873"]	38	1	47-59	Kossi, O and Raats, J and Wellens, J and Duckaert, M and De Baets, S and Van de Velde, D and Feys, P							10.1177/02692155231191383
rayyan-11280099	William Feinberg Lecture 2002 - Emotions, mood, and behavior after stroke	2003	4		STROKE	["0039-2499", "1524-4628"]	34	4	1046-1050	Bogousslavsky, J							10.1161/01.STR.0000061887.33505.B9	Stroke
rayyan-11280100	Discriminative factors for post-stroke depression	2020	2		ASIAN JOURNAL OF PSYCHIATRY	["1876-2018", "1876-2026"]	48			Ghaffari, A and Akbarfahi, M and Rostami, HR							10.1016/j.ajp.2019.101863	Discrimination (Psychology);Stroke
rayyan-11280101	Effect of Robotic-Assisted Three-Dimensional Repetitive Motion to Improve Hand Motor Function and Control in Children With Handwriting Deficits: A Nonrandomized Phase 2 Device Trial	2012	11		AMERICAN JOURNAL OF OCCUPATIONAL THERAPY	["0272-9490", "1943-7676"]	66	6	682-690	Palsbo, SE and Hood-Szivek, P							10.5014/ajot.2012.004556	Handwriting;Only Child;Robotics;Child
rayyan-11280102	Efficacy of repetitive transcranial magnetic stimulation/transcranial direct current stimulation in cognitive neurorehabititation	2008	10		BRAIN STIMULATION	["1935-861X", "1876-4754"]	1	4	326-336	Miniussi, C and Cappa, SF and Cohen, LG and Floel, A and Fregni, F and Nitsche, MA and Oliveri, M and Pascua-Leone, A and Paulus, W and Priori, A and Walsh, V							10.1016/j.brs.2008.07.002	Transcranial Magnetic Stimulation
rayyan-11280103	Automated segmentation of chronic stroke lesion using efficient U-Net architecture	2022	1		BIOCYBERNETICS AND BIOMEDICAL ENGINEERING	0208-5216	42	1	285-294	Shin, H and Agyeman, R and Rafiq, M and Chang, MCC and Choi, GS							10.1016/j.bbe.2022.01.002	Stroke
rayyan-11280104	Stroke Connectome and Its Implications for Cognitive and Behavioral Sequela of Stroke	2015	9		JOURNAL OF STROKE	["2287-6391", "2287-6405"]	17	3	256-267	Lim, JS and Kang, DW							10.5853/jos.2015.17.3.256
rayyan-11280105	Transcranial direct-current stimulation combined with attention increases cortical excitability and improves motor learning in healthy volunteers	2020	2	19	JOURNAL OF NEUROENGINEERING AND REHABILITATION	1743-0003	17	1		Yamaguchi, T and Moriya, K and Tanabe, S and Kondo, K and Otaka, Y and Tanaka, S							10.1186/s12984-020-00665-7
rayyan-11280106	Selected cognitive dysfunctions after brain stroke - clinical characteristics and diagnosis	2015			AKTUALNOSCI NEUROLOGICZNE	1641-9227	15	1	35-40	Sabiniewicz, M and Niwald, M and Machnia, M and Wlodarczyk, L and Miller, E							10.15557/AN.2015.0006	Brain;Cognition;Stroke
rayyan-11280107	The attention atlas virtual reality platform maps three-dimensional (3D) attention in unilateral spatial neglect patients: a protocol	2023	12		BRAIN IMPAIRMENT	["1443-9646", "1839-5252"]	24	3	548-567	Norwood, MF and Painter, DR and Marsh, CH and Reid, C and Hine, T and Harvie, DS and Jones, S and Dungey, K and Chen, B and Libera, M and Gan, LL and Bernhardt, J and Kendall, E and Zeeman, H							10.1017/BrImp.2022.15
rayyan-11280108	Clinical Utility of the Neuropsychological Assessment Battery (NAB) after Unilateral Stroke	2013	8	1	CLINICAL NEUROPSYCHOLOGIST	["1385-4046", "1744-4144"]	27	6	924-945	Pulsipher, DT and Stricker, NH and Sadek, JR and Haaland, KY							10.1080/13854046.2013.799714	Stroke
rayyan-11280109	Walking adaptability therapy after stroke: study protocol for a randomized controlled trial	2016	8	26	TRIALS	1745-6215	17			Timmermans, C and Roerdink, M and van Ooijen, MW and Meskers, CG and Janssen, TW and Beek, PJ							10.1186/s13063-016-1527-6	Walking;Stroke
rayyan-11280110	Neurological complications following treatment of children with brain tumors	2011			JOURNAL OF PEDIATRIC REHABILITATION MEDICINE	["1874-5393", "1875-8894"]	4	1	31-36	Monje, M and Fisher, PG							10.3233/PRM-2011-0150	Brain;Only Child;Brain Neoplasms;Child
rayyan-11280111	Cognitive-motor interference during goal-directed upper-limb movements	2018	11		EUROPEAN JOURNAL OF NEUROSCIENCE	["0953-816X", "1460-9568"]	48	10	3146-3158	Bank, PJM and Marinus, J and van Tol, RM and Groeneveld, IF and Goossens, PH and de Groot, JH and van Hilten, JJ and Meskers, CGM							10.1111/ejn.14168	Cognition;Movement
rayyan-11280112	Improvement of Cognitive Function after Continuous Positive Airway Pressure Treatment for Subacute Stroke Patients with Obstructive Sleep Apnea: A Randomized Controlled Trial	2019	10		BRAIN SCIENCES	2076-3425	9	10		Kim, H and Im, S and Park, JI and Kim, Y and Sohn, MK and Jee, S							10.3390/brainsci9100252	Sleep Apnea Syndromes;Sleep Apnea, Obstructive
rayyan-11280113	Using the Oxford Cognitive Screen to Detect Cognitive Impairment in Stroke Patients: A Comparison with the Mini-Mental State Examination	2018	2	28	FRONTIERS IN NEUROLOGY	1664-2295	9			Mancuso, M and Demeyere, N and Abbruzzese, L and Damora, A and Varalta, V and Pirrotta, F and Antonucci, G and Matano, A and Caputo, M and Caruso, MG and Pontiggia, GT and Coccia, M and Ciancarelli, I and Zoccolotti, P and Italian OCS Grp							10.3389/fneur.2018.00101	Stroke
rayyan-11280114	Reactive Postural Control Deficits in Patients with Posterior Parietal Cortex Lesions After Stroke and the Influence of Auditory Cueing	2014	10		AMERICAN JOURNAL OF PHYSICAL MEDICINE & REHABILITATION	["0894-9115", "1537-7385"]	93	10	849-859	Lin, YH and Tang, PF and Wang, YH and Eng, JJ and Lin, KC and Lu, L and Jeng, JS and Chen, SC							10.1097/PHM.0000000000000093	Posture;Cues;Stroke
rayyan-11280115	Disability Status and Its Influencing Factors Among Stroke Patients in Northeast China: A 3-Year Follow-Up Study	2021			NEUROPSYCHIATRIC DISEASE AND TREATMENT	1178-2021	17		2567-2573	Lv, YM and Sun, QX and Li, J and Zhang, WY and He, YD and Zhou, YQ							10.2147/NDT.S320785	Follow-Up Studies;China
rayyan-11280116	Stroke-Associated Pneumonia: Major Advances and Obstacles	2013			CEREBROVASCULAR DISEASES	["1015-9770", "1421-9786"]	35	5	430-443	Hannawi, Y and Hannawi, B and Rao, CPV and Suarez, JI and Bershad, EM							10.1159/000350199	Stroke;Pneumonia
rayyan-11280117	An observational study of implicit motor imagery using laterality recognition of the hand after stroke	2016			BRAIN INJURY	["0269-9052", "1362-301X"]	30	8	999-1004	Amesz, S and Tessari, A and Ottoboni, G and Marsden, J							10.3109/02699052.2016.1147600	Imagery (Psychotherapy);Stroke
rayyan-11280118	Aerobic physical exercise versus dual-task cognitive walking in cognitive rehabilitation of people with stroke: a randomized clinical trial	2023	10	13	FRONTIERS IN PSYCHOLOGY	1664-1078	14			Maeneja, R and Silva, CR and Ferreira, IS and Abreu, AM							10.3389/fpsyg.2023.1258262	Exercise;Stroke
rayyan-11280119	Position Sense of the Hemiparetic and Non-Hemiparetic Ankle after Stroke: Is the Non-Hemiparetic Ankle also Affected?	2012			EUROPEAN NEUROLOGY	0014-3022	68	5	294-299	Yalcin, E and Akyuz, M and Onder, B and Kurtaran, A and Buyukvural, S and Demir, SO							10.1159/000342025	Stroke;Ankle
rayyan-11280120	Reliability, sensitivity, and predictive value of fMRI during multiple object tracking as a marker of cognitive training gain in combination with tDCS in stroke survivors	2021	3		HUMAN BRAIN MAPPING	["1065-9471", "1097-0193"]	42	4	1167-1181	Kolskår, KK and Richard, G and Alnæs, D and Dorum, ES and Sanders, AM and Ulrichsen, KM and Sánchez, JM and Ihle-Hansen, H and Nordvik, JE and Westlye, LT							10.1002/hbm.25284	Magnetic Resonance Imaging;Survivors;Stroke
rayyan-11280121	Post-stroke unilateral spatial neglect: virtual reality-based navigation and detection tasks reveal lateralized and non-lateralized deficits in tasks of varying perceptual and cognitive demands	2018	4	23	JOURNAL OF NEUROENGINEERING AND REHABILITATION	1743-0003	15			Ogourtsova, T and Archambault, PS and Lamontagne, A							10.1186/s12984-018-0374-y	Cognition
rayyan-11280122	Community reintegration and related factors in a Nigerian stroke sample	2016			AFRICAN HEALTH SCIENCES	["1680-6905", "1729-0503"]	16	3	772-780	Akosile, C and Nworah, C and Okoye, E and Adegoke, B and Umunnah, J and Fabunmi, A							10.4314/ahs.v16i3.18	Stroke
rayyan-11280123	DEVELOPMENT OF A COMPUTERIZED DIGIT VIGILANCE TEST AND VALIDATION IN PATIENTS WITH STROKE	2015	4		JOURNAL OF REHABILITATION MEDICINE	["1650-1977", "1651-2081"]	47	4	311-317	Yang, CM and Lin, GH and Chen, MH and Hsueh, IP and Hsieh, CL							10.2340/16501977-1945	Stroke
rayyan-11280124	Statistical Learning Impairments as a Consequence of Stroke	2018	8	28	FRONTIERS IN HUMAN NEUROSCIENCE	1662-5161	12			Shaqiri, A and Danckert, J and Burnett, L and Anderson, B							10.3389/fnhum.2018.00339	Stroke;Learning
rayyan-11280125	Repeated application of the covert shift of attention task improves endogenous but not exogenous attention in patients with unilateral visuospatial inattention	2021	7		BRAIN AND COGNITION	["0278-2626", "1090-2147"]	151			Turgut, N and Jansen, AL and Nielsen, J and Heber, I and Eling, P and Hildebrandt, H							10.1016/j.bc.2021.105732
rayyan-11280126	Evaluation of perception of music, environmental sounds, and speech in right versus left cerebral stroke patients	2023	8	23	EGYPTIAN JOURNAL OF OTOLARYNGOLOGY	["1012-5574", "2090-8539"]	39	1		Hady, AFA and Shohdi, SS and Shawky, AM and Abusenna, MI							10.1186/s43163-023-00486-0	Stroke
rayyan-11280127	Long-Term Cognitive Impairment After First-Ever Ischemic Stroke in Young Adults	2013	6		STROKE	["0039-2499", "1524-4628"]	44	6	1621-1628	Schaapsmeerders, P and Maaijwee, NAM and van Dijk, EJ and Rutten-Jacobs, LCA and Arntz, RM and Schoonderwaldt, HC and Dorresteijn, LDA and Kessels, RPC and de Leeuw, FE							10.1161/STROKEAHA.111.000792	Cognition;Stroke
rayyan-11280128	Eating and dietary intake in communication-impaired stroke survivors: a cohort study from acute-stage hospital admission to 6 months post-stroke	2004	12		CLINICAL NUTRITION	0261-5614	23	6	1333-1343	Perry, L							10.1016/j.clnu.2004.04.009	Cohort Studies;Survivors
rayyan-11280129	Brain Network Dysfunction in Poststroke Delirium and Spatial Neglect: An fMRI Study	2022	3		STROKE	["0039-2499", "1524-4628"]	53	3	930-938	Boukrina, O and Kowalczyk, M and Koush, Y and Kong, Y and Barrett, AM							10.1161/STROKEAHA.121.035733	Brain;Magnetic Resonance Imaging;Delirium
rayyan-11280130	A Review on Motor Imagery with Transcranial Alternating Current Stimulation: Bridging Motor and Cognitive Welfare for Patient Rehabilitation	2023	11		BRAIN SCIENCES	2076-3425	13	11		Lim, RY and Ang, KK and Chew, E and Guan, CT							10.3390/brainsci13111584	Imagery (Psychotherapy)
rayyan-11280131	Domain-Specific Outcome Measures in Clinical Trials of Therapies Promoting Stroke Recovery: A Suggested Blueprint	2023	3		STROKE	["0039-2499", "1524-4628"]	54	3	E86-E90	Cramer, SC and Lin, DJ and Finklestein, SP							10.1161/STROKEAHA.122.042313	Stroke
rayyan-11280132	Rehabilitation of hemianopia and visuospatial hemineglect with a mixed intervention including adapted boxing therapy: An exploratory case study	2024	3	20	NEUROPSYCHOLOGICAL REHABILITATION	["0960-2011", "1464-0694"]				Nahum, L and Ptak, R							10.1080/09602011.2024.2329379	Hemianopsia
rayyan-11280133	SENSory re-learning of the UPPer limb after stroke (SENSUPP): study protocol for a pilot randomized controlled trial	2018	4	17	TRIALS	1745-6215	19			Carlsson, H and Rosén, B and Pessah-Rasmussen, H and Björkman, A and Brogårdh, C							10.1186/s13063-018-2628-1	Stroke
rayyan-11280134	Emotional and social characteristics of stroke patients with low verbal memory	2018	10		AGING CLINICAL AND EXPERIMENTAL RESEARCH	["1594-0667", "1720-8319"]	30	10	1203-1210	Zawadzka, E and Domanska, L							10.1007/s40520-018-0894-0	Emotions;Stroke
rayyan-11280135	The prediction of functional dependency by lateralized and non-lateralized neglect in a large prospective stroke sample	2012	1		EUROPEAN JOURNAL OF NEUROLOGY	1351-5101	19	1	128-134	Viken, JI and Samuelsson, H and Jern, C and Jood, K and Blomstrand, C							10.1111/j.1468-1331.2011.03449.x	Stroke
rayyan-11280136	Does sensorimotor upper limb therapy post stroke alter behavior and brain connectivity differently compared to motor therapy? Protocol of a phase II randomized controlled trial	2018	4	20	TRIALS	1745-6215	19			De Bruyn, N and Essers, B and Thijs, L and Van Gils, A and Triccas, LT and Meyer, S and Alaerts, K and Verheyden, G							10.1186/s13063-018-2609-4	Brain;Stroke
rayyan-11280137	Spontaneous Behavioural Recovery Following Stroke Relates to the Integrity of Parietal and Temporal Regions	2024	2		TRANSLATIONAL STROKE RESEARCH	["1868-4483", "1868-601X"]	15	1	127-139	Nashed, JY and Shearer, KT and Wang, JS and Chen, YN and Cook, EE and Champagne, AA and Coverdale, NS and Fernandez-Ruiz, J and Striver, SI and Flanagan, JR and Gallivan, JP and Cook, DJ							10.1007/s12975-022-01115-3	Stroke
rayyan-11280138	Assessment tools and rehabilitation treatments for aprosodia following acquired brain injury: A scoping review	2022	5		INTERNATIONAL JOURNAL OF LANGUAGE & COMMUNICATION DISORDERS	["1368-2822", "1460-6984"]	57	3	474-496	Benedetti, V and Weill-Chounlamountry, A and Pradat-Diehl, P and Villain, M							10.1111/1460-6984.12692	Brain Injuries;Speech Disorders;Brain
rayyan-11280139	Convergent and predictive validity of two computerized attention tests in brain-damaged patients	2008	12		ZEITSCHRIFT FUR NEUROPSYCHOLOGIE	["1016-264X", "1664-2902"]	19	4	213-222	Beck, L and Heusinger, A and Boecker, M and Niemann, H and Gauggel, S							10.1024/1016-264X.19.4.213	Brain
rayyan-11280140	Contralesional rTMS relieves visual extinction in chronic stroke	2014	9		NEUROPSYCHOLOGIA	["0028-3932", "1873-3514"]	62		269-276	Agosta, S and Herpich, F and Miceli, G and Ferraro, F and Battelli, L							10.1016/j.neuropsychologia.2014.07.026	Stroke
rayyan-11280141	Poststroke depression correlates with cognitive impairment and neurological deficits	1999	9		STROKE	["0039-2499", "1524-4628"]	30	9	1875-1880	Kauhanen, ML and Korpelainen, JT and Hiltunen, P and Brusin, E and Mononen, H and Määttä, R and Nieminen, P and Sotaniemi, KA and Myllyla, VV							10.1161/01.STR.30.9.1875	Cognition
rayyan-11280142	THE EFFECTS OF DYNAVISION REHABILITATION ON BEHIND-THE-WHEEL DRIVING ABILITY AND SELECTED PSYCHOMOTOR ABILITIES OF PERSONS AFTER STROKE	1995	6		AMERICAN JOURNAL OF OCCUPATIONAL THERAPY	["0272-9490", "1943-7676"]	49	6	534-542	KLAVORA, P and GASKOVSKI, P and MARTIN, K and FORSYTH, RD and HESLEGRAVE, RJ and YOUNG, M and QUINN, RP							10.5014/ajot.49.6.534	Stroke
rayyan-11280143	Pharmacotherapy for treatment of attention deficits after non-progressive acquired brain injury. A systematic review	2010	2		CLINICAL REHABILITATION	0269-2155	24	2	110-121	Sivan, M and Neumann, V and Kent, R and Stroud, A and Bhakta, BB							10.1177/0269215509343234	Brain;Brain Injuries
rayyan-11280144	COGNITIVE DEFICITS IN CHILDREN AND ADOLESCENTS WITH SICKLE CELL DISEASE (GENOTYPE SS) IN BRAZZAVILLE	2020			AFRICAN JOURNAL OF NEUROLOGICAL SCIENCES	["1015-8618", "1992-2647"]	39	2	124-133	Diatewa, JE and Ngolet, OL and Sounga, BPEG and Mpandzou, GA and Ibovi, ACH and Moyikoua, R and Mpari, B and Boubayi, MLD and Ossou-Nguiet, PM								Adolescent;Anemia, Sickle Cell
rayyan-11280145	Altered intra- and inter-network functional coupling of resting-state networks associated with motor dysfunction in stroke	2018	8		HUMAN BRAIN MAPPING	["1065-9471", "1097-0193"]	39	8	3388-3397	Zhao, ZY and Wu, J and Fan, MX and Yin, DZ and Tang, CZ and Gong, JY and Xu, GJ and Gao, XJ and Yu, QR and Yang, H and Sun, LM and Jia, J							10.1002/hbm.24183	Stroke
rayyan-11280146	Audiovisual speech segmentation in post-stroke aphasia: a pilot study	2019	11	17	TOPICS IN STROKE REHABILITATION	["1074-9357", "1945-5119"]	26	8	588-594	Basirat, A and Allart, É and Brunellière, A and Martin, Y							10.1080/10749357.2019.1643566	Pilot Projects;Speech;Aphasia;Stroke
rayyan-11280147	Effects of rhythmic auditory stimulation on motor function and balance ability in stroke: A systematic review and meta-analysis of clinical randomized controlled studies	2022	11	17	FRONTIERS IN NEUROSCIENCE	1662-453X	16			Wang, L and Peng, JL and Xiang, W and Huang, YJ and Chen, AL							10.3389/fnins.2022.1043575	Acoustic Stimulation;Stroke
rayyan-11280148	A systematic review of the use of virtual reality and its effects on cognition in individuals with neurocognitive disorders	2019			ALZHEIMERS & DEMENTIA-TRANSLATIONAL RESEARCH & CLINICAL INTERVENTIONS	2352-8737	5	1	834-850	Moreno, A and Wall, KJ and Thangavelu, K and Craven, L and Ward, E and Dissanayaka, NN							10.1016/j.trci.2019.09.016	Cognition
rayyan-11280149	Assessment and rehabilitation of neglect using virtual reality: a systematic review	2015	8	25	FRONTIERS IN BEHAVIORAL NEUROSCIENCE	1662-5153	9			Pedroli, E and Serino, S and Cipresso, P and Pallavicini, F and Riva, G							10.3389/fnbeh.2015.00226
rayyan-11280150	Personalized Neurophysiological and Neuropsychological Assessment of Patients with Left and Right Hemispheric Damage in Acute Ischemic Stroke	2022	5		BRAIN SCIENCES	2076-3425	12	5		Tynterova, A and Perepelitsa, S and Golubev, A							10.3390/brainsci12050554
rayyan-11280151	Cognitive impact of lower-grade gliomas and strategies for rehabilitation	2021	4		NEURO-ONCOLOGY PRACTICE	["2054-2577", "2054-2585"]	8	2	117-128	Weyer-Jamora, C and Brie, MS and Luks, TL and Smith, EM and Braunstein, SE and Villanueva-Meyer, JE and Bracci, PM and Chang, SS and Hervey-Jumper, SL and Taylor, JW							10.1093/nop/npaa072	Glioma;Cognition
rayyan-11280152	Measuring the effects of listening for leisure on outcome after stroke (MELLO): A pilot randomized controlled trial of mindful music listening	2020	2		INTERNATIONAL JOURNAL OF STROKE	["1747-4930", "1747-4949"]	15	2	149-158	Baylan, S and Haig, C and MacDonald, M and Stiles, C and Easto, J and Thomson, M and Cullen, B and Quinn, TJ and Stott, D and Mercer, SW and Broomfield, NM and Murray, H and Evans, JJ							10.1177/1747493019841250	Leisure Activities;Stroke;Music
rayyan-11280153	Baseline executive control ability and its relationship to language therapy improvements in post-stroke aphasia: a systematic review	2019	3	16	NEUROPSYCHOLOGICAL REHABILITATION	["0960-2011", "1464-0694"]	29	3	395-439	Simic, T and Rochon, E and Greco, E and Martino, R							10.1080/09602011.2017.1307768	Stroke
rayyan-11280154	Staring in the eye of auditory neglect: Comments on 'gaze direction modulates auditory spatial deficits in stroke patients with neglect'	2005	4		CORTEX	["0010-9452", "1973-8102"]	41	2	117-120	Chambers, CD							10.1016/S0010-9452(08)70886-4	Stroke
rayyan-11280155	Unilateral neglect post stroke: Eye movement frequencies indicate directional hypokinesia while fixation distributions suggest compensational mechanism	2019	1		BRAIN AND BEHAVIOR	2162-3279	9	1		Walle, KM and Nordvik, JE and Becker, F and Espeseth, T and Sneve, MH and Laeng, B							10.1002/brb3.1170	Eye Movements;Stroke
rayyan-11280156	A demonstration of endogenous modulation of unilateral spatial neglect: The impact of apparent time-pressure on spatial bias	2008	1		JOURNAL OF THE INTERNATIONAL NEUROPSYCHOLOGICAL SOCIETY	1355-6177	14	1	33-41	George, MS and Mercer, JS and Walker, R and Manly, T							10.1017/S135561770808003X	Bias (Epidemiology)
rayyan-11280157	Test-re-test reliability of two sustained attention tests in persons with chronic stroke	2009			BRAIN INJURY	["0269-9052", "1362-301X"]	23	9	715-722	Chen, HC and Koh, CL and Hsieh, CL and Hsueh, IP							10.1080/02699050903013602	Personality Tests;Stroke
rayyan-11280158	NEUROTHERAPY FOR STROKE REHABILITATION - A SINGLE-CASE STUDY	1995	9		BIOFEEDBACK AND SELF-REGULATION	0363-3586	20	3	211-228	ROZELLE, GR and BUDZYNSKI, TH							10.1007/BF01474514	Stroke
rayyan-11280159	Instrumental gait analysis in stroke patients	2016	11	15	REVISTA DE NEUROLOGIA	["0210-0010", "1576-6578"]	63	10	433-439	Fernández-González, P and Molina-Rueda, F and Cuesta-Gómez, A and Carratalá-Tejada, M and Miangolarra-Page, JC							10.33588/rn.6310.2016273	Gait;Stroke
rayyan-11280160	Apraxia and spatial inattention dissociate in left hemisphere stroke	2015	10		CORTEX	["0010-9452", "1973-8102"]	71		349-358	Timpert, DC and Weiss, PH and Vossel, S and Dovern, A and Fink, GR							10.1016/j.cortex.2015.07.023	Heart Block;Stroke;Dissociative Disorders
rayyan-11280161	Thirty years of research on traumatic brain injury rehabilitation: a bibliometric study	2023	5	15	FRONTIERS IN NEUROLOGY	1664-2295	14			Liu, Y and Yao, XM and Qian, JH							10.3389/fneur.2023.1170731	Brain;Bibliometrics;Brain Injuries
rayyan-11280162	Dimensions of Poststroke Depression and Neuropsychological Deficits in Older Adults	2020	7		AMERICAN JOURNAL OF GERIATRIC PSYCHIATRY	["1064-7481", "1545-7214"]	28	7	764-771	Kanellopoulos, D and Wilkins, V and Avari, J and Oberlin, L and Arader, L and Chaplin, M and Banerjee, S and Alexopoulos, GS							10.1016/j.jagp.2020.01.009
rayyan-11280163	Cognitive dysfunctions long-term after stroke occurrence: a study in patients from register of Ignace Deen teaching hospital Conakry-Guinea	2019			ACTIVITAS NERVOSA SUPERIOR REDIVIVA	["1337-933X", "1338-4015"]	61	3	139-147	Diallo, MC and N'Go, PK and Ahami, AOT and Cisse, FA and Obayagbona, VO								Stroke;Cognition
rayyan-11280164	Thalamic Stroke: Precursors and Outcomes for Ten Patients	2014	5		BRAIN IMPAIRMENT	["1443-9646", "1839-5252"]	15	1	51-57	Freeland, J and Levi, C and Hunter, M							10.1017/BrImp.2014.4	Stroke
rayyan-11280165	The Russian Version of the Oxford Cognitive Screen: Validation Study on Stroke Survivors	2019	1		NEUROPSYCHOLOGY	["0894-4105", "1931-1559"]	33	1	77-92	Shendyapina, M and Kuzmina, E and Kazymaev, S and Petrova, A and Demeyere, N and Weekes, BS							10.1037/neu0000491	Survivors;Cognition;Stroke
rayyan-11280166	Limb activation ameliorates body-related deficits in spatial neglect	2012	6	22	FRONTIERS IN HUMAN NEUROSCIENCE	1662-5161	6			Reinhart, S and Schmidt, L and Kuhn, C and Rosenthal, A and Schenk, T and Keller, I and Kerkhoff, G							10.3389/fnhum.2012.00188
rayyan-11280167	Computer-assisted cognitive rehabilitation in neurological patients: state-of-art and future perspectives	2023	9	29	FRONTIERS IN NEUROLOGY	1664-2295	14			Maggio, MG and De Bartolo, D and Calabrò, RS and Ciancarelli, I and Cerasa, A and Tonin, P and Di Iulio, F and Paolucci, S and Antonucci, G and Morone, G and Iosa, M							10.3389/fneur.2023.1255319
rayyan-11280168	Comparative efficacy of different noninvasive brain stimulation therapies for recovery of global cognitive function, attention, memory, and executive function after stroke: a network meta-analysis of randomized controlled trials	2023	6		THERAPEUTIC ADVANCES IN CHRONIC DISEASE	["2040-6223", "2040-6231"]	14			Wang, Y and Liu, W and Chen, J and Bai, JL and Yu, H and Ma, HX and Rao, J and Xu, GX							10.1177/20406223231168754	Brain;Stroke
rayyan-11280169	Post-stroke depression: Chaos to exposition	2021	3		BRAIN RESEARCH BULLETIN	["0361-9230", "1873-2747"]	168		74-88	Sarkar, A and Sarmah, D and Datta, A and Kaur, H and Jagtap, P and Raut, S and Shah, B and Singh, U and Baidya, F and Bohra, M and Kalia, K and Borah, A and Wang, X and Dave, KR and Yavagal, DR and Bhattacharya, P							10.1016/j.brainresbull.2020.12.012	Stroke
rayyan-11280170	Effectiveness of Lower-Extremity Functional Training (LIFT) in Young Children With Unilateral Spastic Cerebral Palsy: A Randomized Controlled Trial	2019	10		NEUROREHABILITATION AND NEURAL REPAIR	["1545-9683", "1552-6844"]	33	10	862-872	Surana, BK and Ferre, CL and Dew, AP and Brandao, M and Gordon, AM and Moreau, NG							10.1177/1545968319868719	Only Child;Child;Muscle Spasticity;Cerebral Palsy
rayyan-11280171	Gait quality and physical functioning of stroke survivors with and without aphasia	2013	6		HONG KONG PHYSIOTHERAPY JOURNAL	["1013-7025", "1876-441X"]	31	1	25-29	Akosile, CO and Adegoke, BOA and Raji, NO and Anyanwu, CC and Orji, GC							10.1016/j.hkpj.2012.11.001	Gait;Aphasia;Survivors;Stroke
rayyan-11280172	Effects of computer-based therapy versus therapist-mediated therapy in stroke-related aphasia: Pilot non-inferiority study	2021	11		JOURNAL OF COMMUNICATION DISORDERS	["0021-9924", "1873-7994"]	94			Spaccavento, S and Falcone, R and Cellamare, F and Picciola, E and Glueckauf, RL							10.1016/j.jcomdis.2021.106158	Aphasia;Stroke
rayyan-11280173	The right hemisphere is important for driving-related cognitive function after stroke	2021	4		NEUROSURGICAL REVIEW	["0344-5607", "1437-2320"]	44	2	977-985	Shimonaga, K and Hama, S and Tsuji, T and Yoshimura, K and Nishino, S and Yanagawa, A and Soh, Z and Matsushige, T and Mizoue, T and Onoda, K and Yamashita, H and Yamawaki, S and Kurisu, K							10.1007/s10143-020-01272-9	Cognition;Stroke
rayyan-11280174	Web-Based Exercise Interventions for Children with Neurodevelopmental Disorders	2023	3		PEDIATRIC REPORTS	2036-7503	15	1	119-128	Ikezawa, N and Yoshihara, R and Kitamura, M and Osumi, A and Kanejima, Y and Ishihara, K and Izawa, KP							10.3390/pediatric15010010	Only Child;Child
rayyan-11280175	Attention Deficit In Stroke Patients 12 Months After Discharge From Hospital	2012	4		BRAIN INJURY	0269-9052	26	4	712-713	Wehling, E and Tyvoll, H and Hofstad, H and Lundervold, A and Gramstad, A and Skouen, JS and Ranhoff, AH and Sorensen, L								Stroke
rayyan-11280176	Long-term complications of stroke and secondary prevention: an overview for primary care physicians	2019	12		SINGAPORE MEDICAL JOURNAL	0037-5675	60	12	616-620	Chohan, SA and Venkatesh, PK and How, CH							10.11622/smedj.2019158	Stroke
rayyan-11280177	Malnutrition in Patients with Acute Stroke	2011			JOURNAL OF NUTRITION AND METABOLISM	["2090-0724", "2090-0732"]	2011			Bouziana, SD and Tziomalos, K							10.1155/2011/167898	Stroke
rayyan-11280178	The measurement and impairment of executive function after stroke and concepts for physiotherapy	2011			PHYSICAL THERAPY REVIEWS	["1083-3196", "1743-288X"]	16	3	178-190	Hayes, S and Donnellan, C and Stokes, E							10.1179/1743288X11Y.0000000030	Physical Therapy Modalities;Stroke
rayyan-11280179	The feasibility of computer-based prism adaptation to ameliorate neglect in sub-acute stroke patients admitted to a rehabilitation center	2013	7	24	FRONTIERS IN HUMAN NEUROSCIENCE	1662-5161	7			Smit, M and Van der Stigchel, S and Visser-Meily, JMA and Kouwenhoven, M and Eijsackers, ALH and Nijboer, TCW							10.3389/fnhum.2013.00353	Rehabilitation Centers;Stroke
rayyan-11280180	Use of virtual reality in improving poststroke neglect: Promising neuropsychological and neurophysiological findings from a case study	2019	1	2	APPLIED NEUROPSYCHOLOGY-ADULT	["2327-9095", "2327-9109"]	26	1	96-100	De Luca, R and Lo Buono, V and Leo, A and Russo, M and Aragona, B and Leonardi, S and Buda, A and Naro, A and Calabrò, RS							10.1080/23279095.2017.1363040
rayyan-11280181	A common low dimensional structure of cognitive impairment in stroke and brain tumors	2023			NEUROIMAGE-CLINICAL	2213-1582	40			Facchini, S and Favaretto, C and Castellaro, M and Zangrossi, A and Zannin, M and Bisogno, AL and Baro, V and Anglani, MG and Vallesi, A and Baracchini, C and D'Avella, D and Della Puppa, A and Semenza, C and Corbetta, M							10.1016/j.nicl.2023.103518	Brain;Brain Neoplasms;Cognition;Stroke
rayyan-11280182	Exploring the Prospects of Transcranial Electrical Stimulation (tES) as a Therapeutic Intervention for Post-Stroke Motor Recovery: A Narrative Review	2024	4		BRAIN SCIENCES	2076-3425	14	4		Meng, H and Houston, M and Zhang, YC and Li, S							10.3390/brainsci14040322	Electric Stimulation;Stroke
rayyan-11280183	NEUROPSYCHOLOGICAL REHABILITATION OF AN ADOLESCENT PATIENT AFTER INTRACRANIAL EMBOLIZATION OF AVM - A CASE STUDY	2018			ACTA NEUROPSYCHOLOGICA	["1730-7503", "2084-4298"]	16	4	405-415	Golinska, P and Bidzan, M							10.5604/01.3001.0012.8040	Adolescent;Intracranial Arteriovenous Malformations
rayyan-11280184	Quantitative EEG as a Biomarker in Evaluating Post-Stroke Depression	2023	1		DIAGNOSTICS	2075-4418	13	1		Popa, LL and Chira, D and Dabala, V and Hapca, E and Popescu, BO and Dina, C and Chereches, R and Strilciuc, S and Muresanu, DF							10.3390/diagnostics13010049	Biological Markers;Electroencephalography;Stroke
rayyan-11280185	Muscle-based perception: theory, research and implications for rehabilitation	2008	9		BRAZILIAN JOURNAL OF PHYSICAL THERAPY	["1413-3555", "1809-9246"]	12	5	339-350	Carello, C and Silva, PL and Kinsella-Shaw, JM and Turvey, MT
rayyan-11280186	Association of delirium and spatial neglect in patients with right-hemisphere stroke	2023	9		PM&R	["1934-1482", "1934-1563"]	15	9	1075-1082	Ott, J and Oh-Park, M and Boukrina, O							10.1002/pmrj.12922
rayyan-11280187	Neglect and prism adaptation: A new therapeutic tool for spatial cognition disorders	2006			RESTORATIVE NEUROLOGY AND NEUROSCIENCE	["0922-6028", "1878-3627"]	24	4	347-356	Rode, G and Klos, T and Courtois-Jacquin, S and Rossetti, Y and Pisella, L								Cognition Disorders;Cognition
rayyan-11280188	Effect of transcranial direct current stimulation on cognitive function in stroke patients	2018	11	6	EGYPTIAN JOURNAL OF NEUROLOGY PSYCHIATRY AND NEUROSURGERY	1687-8329	54	1		Shaker, HA and Sawan, SA and Fahmy, EM and Ismail, RS and Abd Elrahman, SA							10.1186/s41983-018-0037-8	Stroke;Cognition
rayyan-11280189	Rehabilitation in chronic spatial neglect strengthens resting-state connectivity	2019	3		ACTA NEUROLOGICA SCANDINAVICA	["0001-6314", "1600-0404"]	139	3	254-259	Wåhlin, A and Fordell, H and Ekman, U and Lenfeldt, N and Malm, J							10.1111/ane.13048
rayyan-11280190	Assessment of spatial attention after brain damage with a dynamic reaction time test	2005	10		JOURNAL OF THE INTERNATIONAL NEUROPSYCHOLOGICAL SOCIETY	1355-6177	11	6	697-707	Deouell, LY and Sacher, Y and Soroker, N							10.1017/S13556177050824	Brain;Reaction Time
rayyan-11280191	Pharmacotherapy Prescription Trends for Cognitive-Behavioral Disorder in Patients With Brain Injury in Korea	2018	2		ANNALS OF REHABILITATION MEDICINE-ARM	["2234-0645", "2234-0653"]	42	1	35-41	Huh, S and Kim, TW and Yang, JH and Moon, MH and Kim, SY and Ko, HY							10.5535/arm.2018.42.1.35	Prescriptions;Brain Injuries;Mental Disorders;Brain
rayyan-11280192	The Dutch Oxford Cognitive Screen (OCS-NL): psychometric properties in Flemish stroke survivors	2022	11		NEUROLOGICAL SCIENCES	["1590-1874", "1590-3478"]	43	11	6349-6358	Huygelier, H and Schraepen, B and Miatton, M and Welkenhuyzen, L and Michiels, K and Note, E and Lafosse, C and Thielen, H and Lemmens, R and Bruffaerts, R and Demeyere, N and Gillebert, CR							10.1007/s10072-022-06314-2	Psychometrics;Survivors;Cognition;Stroke
rayyan-11280193	Quality of life after paediatric ischaemic stroke	2017	1		DEVELOPMENTAL MEDICINE AND CHILD NEUROLOGY	["0012-1622", "1469-8749"]	59	1	45-51	Kornfeld, S and Studer, M and Winkelbeiner, S and Regényi, M and Boltshauser, E and Steinlin, M and Swiss Neuropediatric Stroke Grp							10.1111/dmcn.13295	Quality of Life;Stroke
rayyan-11280194	Altered functional connectivity in patients with post-stroke memory impairment: A resting fMRI study	2017	9		EXPERIMENTAL AND THERAPEUTIC MEDICINE	["1792-0981", "1792-1015"]	14	3	1919-1928	Liu, J and Wang, Q and Liu, FW and Song, HY and Liang, XF and Lin, ZK and Hong, WJ and Yang, SL and Huang, J and Zheng, GH and Tao, J and Chen, LD							10.3892/etm.2017.4751	Magnetic Resonance Imaging;Memory;Stroke
rayyan-11280195	The role of left insula in executive set-switching: Lesion evidence from an acute stroke cohort	2018	10		CORTEX	["0010-9452", "1973-8102"]	107		92-101	Varjacic, A and Mantini, D and Levenstein, J and Slavkova, ED and Demeyere, N and Gillebert, CR							10.1016/j.cortex.2017.11.009	Stroke
rayyan-11280196	General and Domain-Specific Effectiveness of Cognitive Remediation after Stroke: Systematic Literature Review and Meta-Analysis	2018	9		NEUROPSYCHOLOGY REVIEW	["1040-7308", "1573-6660"]	28	3	285-309	Rogers, JM and Foord, R and Stolwyk, RJ and Wong, D and Wilson, PH							10.1007/s11065-018-9378-4	Stroke
rayyan-11280197	Motor aspects of neglect and related disorders	2005	12		AKTUELLE NEUROLOGIE	["0302-4350", "1438-9428"]	32	10	594-+	Fink, GR and Marshall, JC							10.1055/s-2004-834706
rayyan-11280198	A Prospective Observational Study on Prescribing Pattern and Outcome of Acute Stroke from a tertiary Care Hospital in Bengaluru, India	2022	6		JOURNAL OF CLINICAL AND DIAGNOSTIC RESEARCH	["2249-782X", "0973-709X"]	16	6	FC1-FC5	Dev, G and Jyothi, R and Pradeep, C and Girish, K							10.7860/JCDR/2022/52988.16484	Stroke;India
rayyan-11280199	A review of combined functional neuroimaging and motion capture for motor rehabilitation	2024	1	3	JOURNAL OF NEUROENGINEERING AND REHABILITATION	1743-0003	21	1		Lorenz, EA and Su, XM and Skjaeret-Maroni, N							10.1186/s12984-023-01294-6
rayyan-11280200	Body representation disorders predict left right orientation impairments after stroke: A voxel-based lesion symptom mapping study	2018	7		CORTEX	["0010-9452", "1973-8102"]	104		140-153	van Stralen, HE and Dijkerman, HC and Biesbroek, JM and Kuijf, HJ and van Gemert, HMA and Sluiter, D and Kappelle, LJ and van Zandvoort, MIE							10.1016/j.cortex.2017.05.025	Body Image;Stroke
rayyan-11280201	Use of ICF in Rehabilitation: a Clinical Case	2020	12		SIBIRSKIY PSIKHOLOGICHESKIY ZHURNAL-SIBERIAN JOURNAL OF PSYCHOLOGY	["1726-7080", "2411-0809"]		78	145-155	Kozlova, NV and Levitskaya, TE and Tsekhmejstruk, EA and Atamanova, L							10.17223/17267080/78/9
rayyan-11280202	Assessing acute psychological distress in the immediate aftermath of stroke	2018	2		EUROPEAN JOURNAL OF CARDIOVASCULAR NURSING	["1474-5151", "1873-1953"]	17	2	186-189	Juth, V and Chan, MK and Cramer, SC and Holman, EA							10.1177/1474515117719809	Stroke
rayyan-11280203	Combined transcranial Direct Current Stimulation and robot-assisted arm training in patients with stroke: a systematic review	2021			RESTORATIVE NEUROLOGY AND NEUROSCIENCE	["0922-6028", "1878-3627"]	39	6	435-446	Fonte, C and Varalta, V and Rocco, A and Munari, D and Filippetti, M and Evangelista, E and Modenese, A and Smania, N and Picelli, A							10.3233/RNN-211218	Stroke;Robotics
rayyan-11280204	Physical Therapy Adjuvants to Promote Optimization of Walking Recovery after Stroke	2011			STROKE RESEARCH AND TREATMENT	["2090-8105", "2042-0056"]	2011			Bowden, MG and Embry, AE and Gregory, CM							10.4061/2011/601416	Stroke
rayyan-11280205	Virtual Reality Technology in Cognitive Rehabilitation Application: Bibliometric Analysis	2022	10		JMIR SERIOUS GAMES	2291-9279	10	4		He, DN and Cao, SH and Le, YC and Wang, MX and Chen, YF and Qian, BY							10.2196/38315	Bibliometrics;Cognition
rayyan-11280206	A multidirectional gravity-assist algorithm that enhances locomotor control in patients with stroke or spinal cord injury	2017	7	19	SCIENCE TRANSLATIONAL MEDICINE	["1946-6234", "1946-6242"]	9	399		Mignardot, JB and Le Goff, CG and van den Brand, R and Capogrosso, M and Fumeaux, N and Vallery, H and Anil, S and Lanini, J and Fodor, I and Eberle, G and Ijspeert, A and Schurch, B and Curt, A and Carda, S and Bloch, J and von Zitzewitz, J and Courtine, G							10.1126/scitranslmed.aah3621	Algorithms;Spinal Cord Injuries;Spinal Cord
rayyan-11280207	Emotional and social functioning after stroke in childhood: a systematic review	2023	12	4	DISABILITY AND REHABILITATION	["0963-8288", "1464-5165"]	45	25	4175-4189	Rivella, C and Zanetti, A and Bertamino, M and Primavera, L and Moretti, P and Viterbori, P							10.1080/09638288.2022.2144490	Emotions;Stroke
rayyan-11280208	Metacognitive and online error awareness deficits after prefrontal cortex lesions	2013	2		NEUROPSYCHOLOGIA	["0028-3932", "1873-3514"]	51	3	385-391	Hoerold, D and Pender, NP and Robertson, IH							10.1016/j.neuropsychologia.2012.11.019	Prefrontal Cortex;Awareness
rayyan-11280209	Effectiveness of a Serious Game for Cognitive Training in Chronic Stroke Survivors with Mild-to-Moderate Cognitive Impairment: A Pilot Randomized Controlled Trial	2020	10		APPLIED SCIENCES-BASEL	2076-3417	10	19		Jung, HT and Daneault, JF and Nanglo, T and Lee, H and Kim, B and Kim, Y and Lee, SI							10.3390/app10196703	Survivors;Stroke;Cognition
rayyan-11280210	Inferring the dynamical effects of stroke lesions through whole-brain modeling	2022			NEUROIMAGE-CLINICAL	2213-1582	36			Idesis, S and Favaretto, C and Metcalf, NV and Griffis, JC and Shulman, GL and Corbetta, M and Deco, G							10.1016/j.nicl.2022.103233	Brain;Stroke
rayyan-11280211	The effects of the dopamine agonist rotigotine on hemispatial neglect following stroke	2012	8		BRAIN	["0006-8950", "1460-2156"]	135		2478-2491	Gorgoraptis, N and Mah, YH and Machner, B and Singh-Curry, V and Malhotra, P and Hadji-Michael, M and Cohen, D and Simister, R and Nair, A and Kulinskaya, E and Ward, N and Greenwood, R and Husain, M							10.1093/brain/aws154	Dopamine Agents;Perceptual Disorders;Dopamine Agonists;Stroke
rayyan-11280212	Cognitive function and improvement of balance after stroke in elderly people: the Gothenburg Cognitive Stroke Study in the Elderly	2011			DISABILITY AND REHABILITATION	["0963-8288", "1464-5165"]	33	21	1952-1962	Påhlman, U and Gutiérrez-Pérez, C and Sävborg, M and Knopp, E and Tarkowski, E							10.3109/09638288.2011.553703	Cognition
rayyan-11280213	Development of gait rehabilitation devices: a review of the literature	2023			MECHANICAL ENGINEERING JOURNAL	2187-9745	10	3		Al-waeli, KH and Ramli, R and Haris, SM and Zulkoffli, ZB							10.1299/mej.22-00450	Gait
rayyan-11280214	A Systematic Review of Tests Assessing Stroke Knowledge	2017	5		JOURNAL OF CARDIOVASCULAR NURSING	["0889-4655", "1550-5049"]	32	3	271-280	Hou, WH and Hoffmann, T and Huang, YJ and Wu, TY and Chen, SS and Hsieh, CL							10.1097/JCN.0000000000000345	Stroke
rayyan-11280215	Associations between characteristics of stroke survivors and caregiver depressive symptoms: a critical review	2019	10	3	TOPICS IN STROKE REHABILITATION	["1074-9357", "1945-5119"]	26	7	528-537	Hultman, MT and Everson-Rose, SA and Tracy, MF and Lindquist, R and Hadidi, NN							10.1080/10749357.2019.1641010	Stroke;Survivors
rayyan-11280216	A COMPARISON OF THE EFFECTS OF ATTENTION DEFICIT ON REHABILITATION FUNCTIONAL OUTCOMES IN BRAIN TUMOR PATIENTS AND SUBACUTE STROKE PATIENTS	2014	9		NEURO-ONCOLOGY	["1522-8517", "1523-5866"]	16			Young, HE and Im, S								Brain;Brain Neoplasms
rayyan-11280217	Acute versus chronic functional aspects of unilateral spatial neglect	2003	1		FRONTIERS IN BIOSCIENCE-LANDMARK	["1093-9946", "1093-4715"]	8		E172-E189	Mark, VW							10.2741/973
rayyan-11280218	Treatment of visual neglect in elderly patients with stroke: A single-subject series using either a scanning and cueing strategy or a left-limb activation strategy	2002	8		PHYSICAL THERAPY	["0031-9023", "1538-6724"]	82	8	782-797	Bailey, MJ and Riddoch, MJ and Crome, P							10.1093/ptj/82.8.782	Cues;Stroke
rayyan-11280219	Stroke in Childhood and Adolescence: Clinical Symptoms, Treatment Options and Parental Burden	2011	3		AKTUELLE NEUROLOGIE	0302-4350	38	2	68-74	Werpup, L and Petermann, F and Daseking, M							10.1055/s-0030-1266110	Adolescent;Stroke
rayyan-11280220	Spasticity and muscle contracture following stroke	1996	10		BRAIN	0006-8950	119		1737-1749	ODwyer, NJ and Ada, L and Neilson, PD							10.1093/brain/119.5.1737	Contracture;Muscle Spasticity;Stroke
rayyan-11280221	Treatment of word-finding deficits in fluent aphasia through the manipulation of spatial attention: Preliminary findings	2008	1		APHASIOLOGY	0268-7038	22	1	103-113	Dotson, VM and Singletary, F and Fuller, R and Koehler, S and Moore, AB and Rothi, LJG and Crosson, B							10.1080/02687030600990983
rayyan-11280222	Maintaining gait stability during dual walking task: effects of age and neurological disorders	2017	2		EUROPEAN JOURNAL OF PHYSICAL AND REHABILITATION MEDICINE	["1973-9087", "1973-9095"]	53	1	7-13	Tramontano, M and Morone, G and Curcio, A and Temperoni, G and Medici, A and Morelli, D and Caltagirone, C and Paolucci, S and Iosa, M							10.23736/S1973-9087.16.04203-9	Gait;Nervous System Diseases
rayyan-11280223	Active exergames to improve cognitive functioning in neurological disabilities: a systematic review and meta-analysis	2018	6		EUROPEAN JOURNAL OF PHYSICAL AND REHABILITATION MEDICINE	["1973-9087", "1973-9095"]	54	3	450-462	Mura, G and Carta, MG and Sancassiani, F and Machado, S and Prosperini, L							10.23736/S1973-9087.17.04680-9	Cognition
rayyan-11280224	The effect of environment and task on gait parameters after stroke: A Randomized comparison of measurement conditions	2006	7		ARCHIVES OF PHYSICAL MEDICINE AND REHABILITATION	["0003-9993", "1532-821X"]	87	7	967-973	Lord, SE and Rochester, L and Weatherall, M and McPherson, KM and McNaughton, HK							10.1016/j.apmr.2006.03.003	Gait;Stroke
rayyan-11280225	Cognitive rehabilitation for executive dysfunction in adults with stroke or other adult non-progressive acquired brain damage	2013			COCHRANE DATABASE OF SYSTEMATIC REVIEWS	["1469-493X", "1361-6137"]		4		Chung, CSY and Pollock, A and Campbell, T and Durward, BR and Hagen, S							10.1002/14651858.CD008391.pub2	Brain;Cognition;Stroke
rayyan-11280226	From competition to cooperation: Visual neglect across the hemispheres	2021	11		REVUE NEUROLOGIQUE	["0035-3787", "2213-0004"]	177	9	1104-1111	Bartolomeo, P							10.1016/j.neurol.2021.07.015
rayyan-11280227	Unveiling residual, spontaneous recovery from subtle hemispatial neglect three years after stroke	2015	7	30	FRONTIERS IN HUMAN NEUROSCIENCE	1662-5161	9			Bonato, M							10.3389/fnhum.2015.00413	Perceptual Disorders;Stroke
rayyan-11280228	Visual processing features in patients with visual spatial neglect recovering from right-hemispheric stroke	2020	1	1	NEUROSCIENCE LETTERS	["0304-3940", "1872-7972"]	714			Ye, LL and Cao, L and Xie, HX and Shan, GX and Hu, J and Du, JB and Song, WQ							10.1016/j.neulet.2019.134528	Stroke
rayyan-11280229	Clinical evidences of brain plasticity in stroke patients	2014	10		ARCHIVES ITALIENNES DE BIOLOGIE	0003-9829	152	4	259-271	Lamola, G and Fanciullacci, C and Rossi, B and Chisari, C								Brain;Stroke
rayyan-11280230	Advances in the Rehabilitation of Hemispatial Inattention	2023	3		CURRENT NEUROLOGY AND NEUROSCIENCE REPORTS	["1528-4042", "1534-6293"]	23	3	33-48	Singh, NR and Leff, AP							10.1007/s11910-023-01252-8
rayyan-11280231	Assessment of the relationship between Val66Met BDNF polymorphism and the effectiveness of gait rehabilitation in children and adolescents with cerebral palsy	2022			ACTA NEUROBIOLOGIAE EXPERIMENTALIS	["0065-1400", "1689-0035"]	82	1	1-11	Bagrowski, B and Czapracka, M and Krasny, J and Prendecki, M and Dorszewska, J and Jozwiak, M							10.55782/ane-2022-001	Adolescent;Gait;Brain-Derived Neurotrophic Factor;Cerebral Palsy;Polymorphism, Genetic
rayyan-11280232	Validity of the Barrow Neurological Institute (BNI) Screen for Higher Cerebral Functions in Stroke Patients with Good Functional Outcome	2013	5	1	CLINICAL NEUROPSYCHOLOGIST	["1385-4046", "1744-4144"]	27	4	667-680	Boosman, H and Visser-Meily, JMA and Post, MWM and Duits, A and van Heugten, CM							10.1080/13854046.2013.777787	Stroke
rayyan-11280233	Development of a rehabilitative program for unilateral neglect	2006			RESTORATIVE NEUROLOGY AND NEUROSCIENCE	0922-6028	24	4	337-345	Pizzamiglio, L and Guariglia, C and Antonucci, G and Zoccolotti, P
rayyan-11280234	Unraveling the Thread of Aphasia Rehabilitation: A Translational Cognitive Perspective	2023	10		BIOMEDICINES	2227-9059	11	10		Papageorgiou, G and Kasselimis, D and Laskaris, N and Potagas, C							10.3390/biomedicines11102856	Aphasia;Cognition
rayyan-11280235	Prism adaptation reverses the local processing bias in patients with right temporo-parietal junction lesions	2009	6		BRAIN	0006-8950	132		1669-1677	Bultitude, JH and Rafal, RD and List, A							10.1093/brain/awp096	Bias (Epidemiology)
rayyan-11280236	A novel use of virtual reality in the treatment of cognitive and motor deficit in spinal cord injury A case report	2018	12		MEDICINE	["0025-7974", "1536-5964"]	97	50		Maresca, G and Maggio, MG and Buda, A and La Rosa, G and Manuli, A and Bramanti, P and De Luca, R and Calabrò, RS							10.1097/MD.0000000000013559	Spinal Cord Injuries;Spinal Cord
rayyan-11280237	Spatial Neglect: Clinical and Neuroscience Review A Wealth of Information on the Poverty of Spatial Attention	2008			YEAR IN NEUROLOGY 2008	["0077-8923", "978-1-57331-730-6"]	1142		21-43	Adair, JC and Barrett, AM							10.1196/annals.1444.008	Poverty;Neurosciences
rayyan-11280238	Bimanual coordination during reach-to-grasp actions is sensitive to task goal with distinctions between left- and right-hemispheric stroke	2022	9		EXPERIMENTAL BRAIN RESEARCH	["0014-4819", "1432-1106"]	240	9	2359-2373	Johnson, T and Ridgeway, G and Luchmee, D and Jacob, J and Kantak, S							10.1007/s00221-022-06419-2	Hand Strength;Stroke
rayyan-11280239	Virtual reality rehabilitation for unilateral spatial neglect: A systematic review of immersive, semi-immersive and non-immersive techniques	2023	9		NEUROSCIENCE AND BIOBEHAVIORAL REVIEWS	["0149-7634", "1873-7528"]	152			Salatino, A and Zavattaro, C and Gammeri, R and Cirillo, E and Piatti, ML and Pyasik, M and Serra, H and Pia, L and Geminiani, G and Ricci, R							10.1016/j.neubiorev.2023.105248	Immersion
rayyan-11280240	Improved spatial-temporal graph convolutional networks for upper limb rehabilitation assessment based on precise posture measurement	2023	7	11	FRONTIERS IN NEUROSCIENCE	1662-453X	17			Bai, J and Wang, ZX and Lu, XM and Wen, XL							10.3389/fnins.2023.1219556	Posture
rayyan-11280241	Factors Associated With Adherence to Self-Managed Aphasia Therapy Practice on a Computer-A Mixed Methods Study Alongside a Randomized Controlled Trial	2020	11	23	FRONTIERS IN NEUROLOGY	1664-2295	11			Harrison, M and Palmer, R and Cooper, C							10.3389/fneur.2020.582328
rayyan-11280242	Occurrence and measurement of transfer in cognitive rehabilitation: A critical review	2007	7		JOURNAL OF REHABILITATION MEDICINE	["1650-1977", "1651-2081"]	39	6	425-439	Geusgens, CAV and Winkens, I and van Heugten, CM and Jolles, J and van den Heuvel, WJA							10.2340/16501977-0092
rayyan-11280243	Return-to-work in patients with acquired brain injury and psychiatric disorders as a comorbidity: A systematic review	2015			BRAIN INJURY	["0269-9052", "1362-301X"]	29	5	550-557	Garrelfs, SF and Donker-Cools, BHPM and Wind, H and Frings-Dresen, MHW							10.3109/02699052.2014.995227	Comorbidity;Brain;Brain Injuries
rayyan-11280244	Benefit finding in first-ever young and middle-aged patients who had a stroke and their spousal caregivers in China: a longitudinal mixed-methods study protocol	2022	11		BMJ OPEN	2044-6055	12	11		Li, H and Zhang, LY and Wang, WN and Xiang, DD and Zhang, ZX and Mei, YX							10.1136/bmjopen-2022-062859	Middle Aged;China;Stroke
rayyan-11280245	Lateralized cognitive functions in Parkinson's patients: A behavioral approach for the early detection of sustained attention deficits	2020	1	1	BRAIN RESEARCH	["0006-8993", "1872-6240"]	1726			Agosta, S and Magnago, D and Galante, E and Ferraro, F and Magherini, A and Di Giacopo, R and Miceli, G and Battelli, L							10.1016/j.brainres.2019.146486	Cognition
rayyan-11280246	The right supramarginal gyrus is important for Proprioception in healthy and stroke-affected Participants: a Functional MRI study	2015	12	3	FRONTIERS IN NEUROLOGY	1664-2295	6			Ben-Shabat, E and Matyas, TA and Pell, GS and Brodtmann, A and Carey, LM							10.3389/fneur.2015.00248	Magnetic Resonance Imaging;Stroke
rayyan-11280247	Development and validation of a comprehensive neuropsychological and language rehabilitation for stroke survivors: A home-based caregiver-delivered intervention program	2020	9		ANNALS OF INDIAN ACADEMY OF NEUROLOGY	["0972-2327", "1998-3549"]	23		116-122	Kaur, H and Nehra, A and Chopra, S and Sati, H and Bhatia, R and Kumaran, SS and Pandey, R and Srivastava, MVP							10.4103/aian.AIAN_500_20	Survivors;Stroke
rayyan-11280248	The interaction of research and clinical application in neuropsychology	1998			PSYCHOLOGISCHE RUNDSCHAU	0033-3042	49	3	144-152	Zihl, J and Mai, N and Munzel, K
rayyan-11280249	Cognitive impairment and functional ability in the acute phase of ischemic stroke	2015	9		EUROPEAN REVIEW FOR MEDICAL AND PHARMACOLOGICAL SCIENCES	1128-3602	19	17	3251-3256	Ignjatovic, VB and Semnic, M and Bukurov, KG and Kozic, D								Cognition;Stroke
rayyan-11280250	Effects of Virtual Reality-Based Multimodal Audio-Tactile Cueing in Patients With Spatial Attention Deficits: Pilot Usability Study	2022	4		JMIR SERIOUS GAMES	2291-9279	10	2		Knobel, SEJ and Kaufmann, BC and Geiser, N and Gerber, SM and Müri, RM and Nef, T and Nyffeler, T and Cazzoli, D							10.2196/34884	Cues
rayyan-11280251	Predicting the Probability for Fall Incidence in Stroke Patients Using the Berg Balance Scale	2009	5		JOURNAL OF INTERNATIONAL MEDICAL RESEARCH	["0300-0605", "1473-2300"]	37	3	697-704	Maeda, N and Kato, J and Shimada, T							10.1177/147323000903700313	Probability;Stroke
rayyan-11280252	Dysexecutive disorders and their diagnosis: A position paper	2018	12		CORTEX	["0010-9452", "1973-8102"]	109		322-335	Godefroy, O and Martinaud, O and Narme, P and Joseph, PA and Mosca, C and Lhommée, E and Meulemans, T and Czernecki, V and Bertola, C and Labauge, P and Verny, M and Bellmann, A and Azouvi, P and Bindschaedler, C and Bretault, E and Boutoleau-Bretonniere, C and Robert, P and Lenoir, H and Krier, M and Roussel, M and GREFEX Study Grp							10.1016/j.cortex.2018.09.026
rayyan-11280253	Upper Alpha Based Neurofeedback Training in Chronic Stroke: Brain Plasticity Processes and Cognitive Effects	2017	3		APPLIED PSYCHOPHYSIOLOGY AND BIOFEEDBACK	["1090-0586", "1573-3270"]	42	1	69-83	Kober, SE and Schweiger, D and Reichert, JL and Neuper, C and Wood, G							10.1007/s10484-017-9353-5	Brain
rayyan-11280254	Brain-Computer Interface for Clinical Purposes: Cognitive Assessment and Rehabilitation	2017			BIOMED RESEARCH INTERNATIONAL	["2314-6133", "2314-6141"]	2017			Carelli, L and Solca, F and Faini, A and Meriggi, P and Sangalli, D and Cipresso, P and Riva, G and Ticozzi, N and Ciammola, A and Silani, V and Poletti, B							10.1155/2017/1695290	Brain
rayyan-11280255	Association between toileting independence and higher brain functions in post-stroke inpatients: A cross-sectional study	2022	7		JOURNAL OF STROKE & CEREBROVASCULAR DISEASES	["1052-3057", "1532-8511"]	31	7		Yorozuya, K and Kubo, Y and Narita, R and Kondo, T							10.1016/j.jstrokecerebrovasdis.2022.106524	Brain;Cross-Sectional Studies;Cesarean Section;Stroke
rayyan-11280256	Relationship between linguistic functions and cognitive functions in a clinical study of Chinese patients with post-stroke aphasia	2013	4	5	CHINESE MEDICAL JOURNAL	0366-6999	126	7	1252-1256	Yu, ZZ and Jiang, SJ and Bi, S and Li, J and Lei, D and Sun, LL							10.3760/cma.j.issn.0366-6999.20121463	Stroke
rayyan-11280257	BENEFICIAL EFFECTS OF EARLY ATTENTION PROCESS TRAINING AFTER ACQUIRED BRAIN INJURY: A RANDOMIZED CONTROLLED TRIAL	2020	1		JOURNAL OF REHABILITATION MEDICINE	["1650-1977", "1651-2081"]	52	1		Markovic, G and Schult, ML and Elg, M and Bartfai, A							10.2340/16501977-2628	Brain;Brain Injuries
rayyan-11280258	The Effects of Chronic Right Hemispheric Damage on the Allocation of Spatial Attention: Alterations of Accuracy and Reliability	2015	5		JOURNAL OF THE INTERNATIONAL NEUROPSYCHOLOGICAL SOCIETY	["1355-6177", "1469-7661"]	21	5	373-377	Finney, GR and Williamson, JB and Burtis, DB and Drago, V and Mizuno, T and Jeong, Y and Crucian, GP and Haque, S and Heilman, KM							10.1017/S1355617715000338
rayyan-11280259	Cognitive impairment, anxiety and depression: a map of Cochrane evidence relevant to rehabilitation for people with post COVID-19 condition	2022	12		EUROPEAN JOURNAL OF PHYSICAL AND REHABILITATION MEDICINE	["1973-9087", "1973-9095"]	58	6	880-887	Cordani, C and Young, VM and Arienti, C and Lazzarini, SG and Del Furia, MJ and Negrini, S and Kiekens, C							10.23736/S1973-9087.22.07813-3	Anxiety;Cognition
rayyan-11280260	The early outcome of thrombolytic treatment in ischaemic stroke patients: a retrospective analysis	2019			MEDICAL STUDIES-STUDIA MEDYCZNE	["1899-1874", "2300-6722"]	35	1	16-22	Kotlega, D and Metier, A and Golab-Janowska, M and Pawlukowska, W and Nowacki, P							10.5114/ms.2019.84047	Stroke
rayyan-11280261	Emotional and Cognitive Difficulties, Help-Seeking, and Barriers to Treatment in Neurological Disorders	2018	11		REHABILITATION PSYCHOLOGY	["0090-5550", "1939-1544"]	63	4	563-574	Gandy, M and Karin, E and Fogliati, VJ and Meares, S and Nielssen, O and Titov, N and Dear, BF							10.1037/rep0000241	Nervous System Diseases;Emotions
rayyan-11280262	Ipsilesional Bias and Processing Speed are Important Predictors of Functional Dependency in the Neglect Phenomenon After a Right Hemisphere Stroke	2014			CLINICAL NEUROPSYCHOLOGIST	["1385-4046", "1744-4144"]	28	6	974-993	Viken, JI and Jood, K and Jern, C and Blomstrand, C and Samuelsson, H							10.1080/13854046.2014.950335	Bias (Epidemiology);Stroke
rayyan-11280263	Group therapy for memory impaired patients: A partial remediation is possible	2006	4		JOURNAL OF NEUROLOGY	0340-5354	253	4	512-519	Hildebrandt, H and Bussmann-Mork, B and Schwendemann, G							10.1007/s00415-006-0013-6	Memory
rayyan-11280264	Is Visuospatial Hemineglect Really a Determinant of Postural Control Following Stroke? An Acute-Phase Study	2009	7		NEUROREHABILITATION AND NEURAL REPAIR	["1545-9683", "1552-6844"]	23	6	609-614	van Nes, IJW and van der Linden, S and Hendricks, HT and van Kuijk, AA and Rulkens, M and Verhagen, WIM and Geurts, ACH							10.1177/1545968308328731	Posture;Stroke
rayyan-11280265	Bilateral functional connectivity at rest predicts apraxic symptoms after left hemisphere stroke	2019			NEUROIMAGE-CLINICAL	2213-1582	21			Watson, CE and Gotts, SJ and Martin, A and Buxbaum, LJ							10.1016/j.nicl.2018.08.033	Stroke
rayyan-11280266	Elucidating a Goal-Setting Continuum in Brain Injury Rehabilitation	2015	8		QUALITATIVE HEALTH RESEARCH	["1049-7323", "1552-7557"]	25	8	1044-1055	Hunt, AW and Le Dorze, G and Trentham, B and Polatajko, HJ and Dawson, DR							10.1177/1049732315588759	Brain;Brain Injuries
rayyan-11280267	Visual neglect and cognitive impairment in elderly patients late after stroke	2005	3		ACTA NEUROLOGICA SCANDINAVICA	0001-6314	111	3	163-168	Linden, T and Samuelsson, H and Skoog, I and Blomstrand, C							10.1111/j.1600-0404.2005.00391.x	Cognition;Stroke
rayyan-11280268	Ability of an altered functional coupling between resting-state networks to predict behavioral outcomes in subcortical ischemic stroke: A longitudinal study	2022	9	15	FRONTIERS IN AGING NEUROSCIENCE	1663-4365	14			Li, YX and Yu, ZY and Wu, P and Chen, JX							10.3389/fnagi.2022.933567	Longitudinal Studies;Stroke
rayyan-11280269	Speech-Language Pathology Practices for Adults With Right Hemisphere Stroke: What Are We Missing?	2020	5		AMERICAN JOURNAL OF SPEECH-LANGUAGE PATHOLOGY	["1058-0360", "1558-9110"]	29	2	741-759	Ramsey, A and Blake, ML							10.1044/2020_AJSLP-19-00082	Stroke;Speech
rayyan-11280270	Executive functions and psychosocial impairment in children following arterial ischemic stroke	2023	2	17	CHILD NEUROPSYCHOLOGY	["0929-7049", "1744-4136"]	29	2	276-298	Rivella, C and Zanetti, A and Bertamino, M and Severino, M and Primavera, L and Signa, S and Moretti, P and Viterbori, P							10.1080/09297049.2022.2083093	Only Child;Child;Stroke
rayyan-11280271	Gray matter atrophy in patients with ischemic stroke with cognitive impairment	2008	3		STROKE	0039-2499	39	3	785-793	Stebbins, GT and Nyenhuis, DL and Wang, C and Cox, JL and Freels, S and Bangen, K and DeToledo-Morrell, L and Sripathirathan, K and Moseley, M and Turner, DA and Gabrieli, JDE and Gorelick, PB							10.1161/STROKEAHA.107.507392	Atrophy;Cognition;Stroke
rayyan-11280272	It Is Time for a Multidisciplinary Rehabilitation Approach: A Scoping Review on Stomatognathic Diseases in Neurological Disorders	2023	5	17	JOURNAL OF CLINICAL MEDICINE	2077-0383	12	10		Militi, A and Bonanno, M and Calabrò, RS							10.3390/jcm12103528	Nervous System Diseases
rayyan-11280273	Early neuropsychological evaluation in patients with ischaemic stroke provides valid information	2005	8		CLINICAL NEUROLOGY AND NEUROSURGERY	["0303-8467", "1872-6968"]	107	5	385-392	van Zandvoort, MJE and Kessels, RPC and Nys, GMS and de Haan, EHF and Kappelle, LJ							10.1016/j.clineuro.2004.10.012	Stroke
rayyan-11280274	Brain Activations During Optokinetic Stimulation in Acute Right-Hemisphere Stroke Patients and Hemispatial Neglect: An fMRI Study	2019	7		NEUROREHABILITATION AND NEURAL REPAIR	["1545-9683", "1552-6844"]	33	7	581-592	von der Gablentz, J and Könemund, I and Sprenger, A and Heide, W and Heldmann, M and Helmchen, C and Machner, B							10.1177/1545968319855038	Brain;Perceptual Disorders;Magnetic Resonance Imaging;Stroke
rayyan-11280275	A Rehabilitation Tool Designed for Intensive Web-Based Cognitive Training: Description and Usability Study	2013	7		JMIR RESEARCH PROTOCOLS	1929-0748	2	2		Cruz, VT and Pais, J and Bento, V and Mateus, C and Colunas, M and Alves, I and Coutinho, P and Rocha, NP							10.2196/resprot.2899	Cognition
rayyan-11280276	The vibratory stimulus as a neurorehabilitation tool for stroke patients: Proof of concept and tolerability test	2012			NEUROREHABILITATION	["1053-8135", "1878-6448"]	30	4	287-293	Bento, VF and Cruz, VT and Ribeiro, DD and Cunha, JP							10.3233/NRE-2012-0757	Stroke
rayyan-11280277	Hemispatial neglect - Subtypes, neuroanatomy, and disability	2004	3	9	NEUROLOGY	0028-3878	62	5	749-756	Buxbaum, LJ and Ferraro, MK and Veramonti, T and Farne, A and Whyte, J and Ladavas, E and Frassinetti, F and Coslett, HB							10.1212/01.WNL.0000113730.73031.F4	Perceptual Disorders
rayyan-11280278	Lesion Location and Repeatable Battery for the Assessment of Neuropsychological Status Performance in Acute Ischemic Stroke	2010			CLINICAL NEUROPSYCHOLOGIST	["1385-4046", "1744-4144"]	24	1	57-69	Wilde, MC							10.1080/13854040902984505	Stroke
rayyan-11280279	Impact of visuospatial neglect post-stroke on daily activities, participation and informal caregiver burden: A systematic review	2020	7		ANNALS OF PHYSICAL AND REHABILITATION MEDICINE	["1877-0657", "1877-0665"]	63	4	344-358	Bosma, MS and Nijboer, TCW and Caljouw, MAA and Achterberg, WP							10.1016/j.rehab.2019.05.006	Stroke
rayyan-11280280	Anodal transcranial direct current stimulation with monopolar pulses improves limb use after stroke by enhancing inter-hemispheric coherence	2019			ACTA NEUROBIOLOGIAE EXPERIMENTALIS	["0065-1400", "1689-0035"]	79	3	290-301	Schjetnan, AGP and Gidyk, DC and Metz, GAS and Luczak, A							10.21307/ane-2019-027	Stroke
rayyan-11280281	Ischemic stroke in a young patient with Fahr's disease: a case report	2016	3	8	BMC NEUROLOGY	1471-2377	16			Yang, CS and Lo, CP and Wu, MC							10.1186/s12883-016-0557-8	Stroke
rayyan-11280282	Predicting the prognosis of unilateral spatial neglect using magnetic resonance imaging in patients with stroke: A systematic review	2022	8	15	BRAIN RESEARCH	["0006-8993", "1872-6240"]	1789			Imura, T and Mitsutake, T and Hori, T and Tanaka, R							10.1016/j.brainres.2022.147954	Magnetic Resonance Imaging;Prognosis;Stroke
rayyan-11280283	Relationship of balance and mobility to fall incidence in people with chronic stroke	2005	2		PHYSICAL THERAPY	["0031-9023", "1538-6724"]	85	2	150-158	Harris, JE and Eng, JJ and Marigold, DS and Tokuno, CD and Louis, CL							10.1093/ptj/85.2.150	Stroke
rayyan-11280284	Treatment of reading impairment after stroke	2008	12		CURRENT OPINION IN NEUROLOGY	["1350-7540", "1473-6551"]	21	6	644-648	Leff, AP and Behrmann, M							10.1097/WCO.0b013e3283168dc7	Stroke
rayyan-11280285	Recovery from visuospatial neglect in stroke patients	1998	4		JOURNAL OF NEUROLOGY NEUROSURGERY AND PSYCHIATRY	["0022-3050", "1468-330X"]	64	4	555-557	Cassidy, TP and Lewis, S and Gray, CS							10.1136/jnnp.64.4.555	Stroke
rayyan-11280286	Psychometric evaluation of the Signs of Depression Scale with a revised scoring mechanism in stroke patients with communicative impairment	2017	12		CLINICAL REHABILITATION	["0269-2155", "1477-0873"]	31	12	1653-1663	van Dijk, MJ and de Man-van Ginkel, JM and Hafsteinsdóttir, TB and Schuurmans, MJ							10.1177/0269215517708328	Psychometrics
rayyan-11280287	Differences between left- and right-sided neglect revisited: A large cohort study across multiple domains	2017			JOURNAL OF CLINICAL AND EXPERIMENTAL NEUROPSYCHOLOGY	["1380-3395", "1744-411X"]	39	7	707-723	Ten Brink, AF and Verwer, JH and Biesbroek, JM and Visser-Meily, JMA and Nijboer, TCW							10.1080/13803395.2016.1262333	Cohort Studies
rayyan-11280288	A cognitive and affective pattern in posterior fossa strokes in children: a case series	2010	7		DEVELOPMENTAL MEDICINE AND CHILD NEUROLOGY	["0012-1622", "1469-8749"]	52	7	626-631	Kossorotoff, M and Gonin-Flambois, C and Gitiaux, C and Quijano, S and Boddaert, N and Bahi-Buisson, N and Barnerias, C and Dulac, O and Brunelle, F and Desguerre, I							10.1111/j.1469-8749.2010.03616.x	Only Child;Child;Stroke;Cognition
rayyan-11280289	Reducing the time needed to administer a sustained attention test in patients with stroke	2018	3	22	PLOS ONE	1932-6203	13	3		Lin, GH and Yang, YP and Yang, JF and Chen, TT and Hsieh, CL							10.1371/journal.pone.0192922	Stroke
rayyan-11280290	Effects of standing and walking training using a laser pointer based on stimulus-driven attention for behavioural outcome in spatial neglect: A single-case study	2022	11	26	NEUROPSYCHOLOGICAL REHABILITATION	["0960-2011", "1464-0694"]	32	10	2519-2533	Fukata, K and Amimoto, K and Shida, K and Fujino, Y and Osaki, S and Makita, S and Takahashi, H							10.1080/09602011.2021.1956548
rayyan-11280291	NLRP3 inflammasome activation after ischemic stroke	2023	8	24	BEHAVIOURAL BRAIN RESEARCH	["0166-4328", "1872-7549"]	452			Han, Y and Shen, XY and Gao, ZK and Bi, X							10.1016/j.bbr.2023.114578	Stroke
rayyan-11280292	Integrative executive function training in chronic stroke-A case example	2018	9		JOURNAL OF APPLIED BIOBEHAVIORAL RESEARCH	["1071-2089", "1751-9861"]	23	3		Vas, A and Abellera, R and Taylor, S and Rich, E and Burns, J and Woods, A							10.1111/jabr.12114	Stroke
rayyan-11280293	Post-stroke cognitive impairment: A bibliometric and knowledge-map analysis	2023			NEUROREHABILITATION	["1053-8135", "1878-6448"]	52	2	175-186	Ou, JB and Xu, CY and Fu, YT and Chen, Q and Han, YQ and Yao, LQ							10.3233/NRE-220203	Bibliometrics;Cognition;Stroke
rayyan-11280294	Behavioral and Cortical Effects during Attention Driven Brain-Computer Interface Operations in Spatial Neglect: A Feasibility Case Study	2017	6	28	FRONTIERS IN HUMAN NEUROSCIENCE	1662-5161	11			Tonin, L and Pitteri, M and Leeb, R and Zhang, HJ and Menegatti, E and Piccione, F and Millan, JD							10.3389/fnhum.2017.00336	Brain
rayyan-11280295	Aerobic Exercise to Improve Cognitive Function in Adults With Neurological Disorders: A Systematic Review	2011	7		ARCHIVES OF PHYSICAL MEDICINE AND REHABILITATION	0003-9993	92	7	1044-1052	McDonnell, MN and Smith, AE and Mackintosh, SF							10.1016/j.apmr.2011.01.021	Nervous System Diseases
rayyan-11280296	Cognitive and functional impairment in patients suffering from stroke: the importance of cognitive assessment for Occupational Therapy intervention	2013			CADERNOS DE TERAPIA OCUPACIONAL DA UFSCAR	2238-2860	21	3	521-527	Ferro, AD and Lins, AED and Trindade, EM							10.4322/cto.2013.054	Cognition;Occupational Therapy
rayyan-11280297	Executive function and self-awareness of "real-world" behavior and attention deficits following traumatic brain injury	2005	7		JOURNAL OF HEAD TRAUMA REHABILITATION	0885-9701	20	4	333-347	Hart, T and Whyte, J and Kim, J and Vaccaro, M							10.1097/00001199-200507000-00005	Brain;Brain Injuries
rayyan-11280298	Action errors and dressing disability after stroke: An ecological approach to neuropsychological assessment and intervention	2006	12		NEUROPSYCHOLOGICAL REHABILITATION	0960-2011	16	6	666-683	Sunderland, A and Walker, CM and Walker, MF							10.1080/09602010500204385	Stroke;Bandages
rayyan-11280299	Postacute Cognitive Rehabilitation for Adult Brain Tumor Patients	2021	12		NEUROSURGERY	["0148-396X", "1524-4040"]	89	6	945-953	Weyer-Jamora, C and Brie, MS and Luks, TL and Smith, EM and Hervey-Jumper, SL and Taylor, JW							10.1093/neuros/nyaa552	Brain;Brain Neoplasms
rayyan-11280300	Meta-analysis of risk factors associated with suicidal ideation after stroke	2022	1	5	ANNALS OF GENERAL PSYCHIATRY	1744-859X	21	1		Zhang, SM and Wang, AR and Zhu, WF and Qiu, ZY and Zhang, ZX							10.1186/s12991-021-00378-8	Suicide;Risk Factors
rayyan-11280301	Altered resting-state effective connectivity of fronto-parietal motor control systems on the primary motor network following stroke	2012	1	2	NEUROIMAGE	["1053-8119", "1095-9572"]	59	1	227-237	Inman, CS and James, GA and Hamann, S and Rajendra, JK and Pagnoni, G and Butler, AJ							10.1016/j.neuroimage.2011.07.083	Stroke
rayyan-11280302	Learning to drive with neurological conditions: profile of users of an adapted driver training program and cognitive factors associated with success	2023	9	20	DISABILITY AND REHABILITATION	["0963-8288", "1464-5165"]				Fahmi, A and Garon, M and Ribon-Demars, A and Dubois, L and Caouette, M and Lamontagne, ME and Beaulieu-Bonneau, S							10.1080/09638288.2023.2258332
rayyan-11280303	Theta-burst transcranial magnetic stimulation for the treatment of unilateral neglect in stroke patients: A systematic review and best evidence synthesis	2021			RESTORATIVE NEUROLOGY AND NEUROSCIENCE	["0922-6028", "1878-3627"]	39	6	447-465	Houben, M and Chettouf, S and Van der Werf, YD and Stins, J							10.3233/RNN-211228
rayyan-11280304	Resting Interhemispheric Functional Magnetic Resonance Imaging Connectivity Predicts Performance after Stroke	2010	3		ANNALS OF NEUROLOGY	["0364-5134", "1531-8249"]	67	3	365-375	Carter, AR and Astafiev, SV and Lang, CE and Connor, LT and Rengachary, J and Strube, MJ and Pope, DLW and Shulman, GL and Corbetta, M							10.1002/ana.21905	Magnetic Resonance Imaging;Stroke;Magnetic Resonance Spectroscopy;Rest
rayyan-11280305	Intentional gaze shift to neglected space: a compensatory strategy during recovery after unilateral spatial neglect	2016	11		BRAIN	["0006-8950", "1460-2156"]	139		2970-2982	Takamura, Y and Imanishi, M and Osaka, M and Ohmatsu, S and Tominaga, T and Yamanaka, K and Morioka, S and Kawashima, N							10.1093/brain/aww226
rayyan-11280306	Characteristics of Non-linguistic Cognitive Impairment in Post-stroke Aphasia Patients	2020	9	30	FRONTIERS IN NEUROLOGY	1664-2295	11			Yao, JF and Liu, XX and Liu, Q and Wang, JF and Ye, N and Lu, X and Zhao, YS and Chen, HY and Han, ZZ and Yu, MX and Wang, Y and Liu, GF and Zhang, YM							10.3389/fneur.2020.01038	Aphasia;Stroke;Cognition
rayyan-11280307	Findings of videofluoroscopic swallowing studies are associated with tube feeding dependency at discharge in stroke patients with dysphagia	2005			DYSPHAGIA	["0179-051X", "1432-0460"]	20	1	23-31	Lin, YN and Chen, SY and Wang, TG and Chang, YC and Chie, WC and Lien, IN							10.1007/s00455-004-0021-6	Deglutition;Enteral Nutrition;Stroke
rayyan-11280308	Quantitative assessment of recovery from motor hemineglect in acute stroke patients	2006			CEREBROVASCULAR DISEASES	["1015-9770", "1421-9786"]	21	5	307-314	Siekierka-Kleiser, EM and Kleiser, R and Wohlschläger, AM and Freund, HJ and Seitz, RJ							10.1159/000091535	Stroke
rayyan-11280309	Virtual reality for the assessment and rehabilitation of neglect: where are we now? A 6-year review update	2022	12		VIRTUAL REALITY	["1359-4338", "1434-9957"]	26	4	1663-1704	Cavedoni, S and Cipresso, P and Mancuso, V and Bruni, F and Pedroli, E							10.1007/s10055-022-00648-0
rayyan-11280310	Post-stroke visual neglect affects goal-directed locomotion in different perceptuo-cognitive conditions and on a wide visual spectrum	2018			RESTORATIVE NEUROLOGY AND NEUROSCIENCE	["0922-6028", "1878-3627"]	36	3	313-331	Ogourtsova, T and Archambault, PS and Lamontagne, A							10.3233/RNN-170766	Locomotion;Stroke
rayyan-11280311	Exploring the relationship between visuospatial function and age-related deficits in motor skill transfer	2020	8		AGING CLINICAL AND EXPERIMENTAL RESEARCH	["1594-0667", "1720-8319"]	32	8	1451-1458	VanGilder, JL and Walter, CS and Hengge, CR and Schaefer, SY							10.1007/s40520-019-01345-w	Motor Skills
rayyan-11280312	Social networks and participation with others for youth with learning, attention, and autism spectrum disorders	2016	2		CANADIAN JOURNAL OF OCCUPATIONAL THERAPY-REVUE CANADIENNE D ERGOTHERAPIE	["0008-4174", "1911-9828"]	83	1	14-26	Kreider, CM and Bendixen, RM and Young, ME and Prudencio, SM and McCarty, C and Mann, WC							10.1177/0008417415583107	Social Support;Child Development Disorders, Pervasive;Adolescent;Autistic Disorder
rayyan-11280313	Clinical Outcomes Following Language-Specific Attention Treatment Versus Direct Attention Training for Aphasia: A Comparative Effectiveness Study	2019	8		JOURNAL OF SPEECH LANGUAGE AND HEARING RESEARCH	["1092-4388", "1558-9102"]	62	8	2785-2811	Peach, RK and Beck, KM and Gorman, M and Fisher, C							10.1044/2019_JSLHR-L-18-0504
rayyan-11280314	Brain injury: Assessment of hemineglect occurence and of attentional deficit through cancellation tasks	2013	1		AVANCES EN PSICOLOGIA LATINOAMERICANA	["1794-4724", "2145-4515"]	31	1	121-130	Calvette, LD and Joanette, Y and Fonseca, RP								Brain Injuries;Brain
rayyan-11280315	Transcranial magnetic stimulation in children	2008	5		CLINICAL NEUROPHYSIOLOGY	["1388-2457", "1872-8952"]	119	5	973-984	Garvey, MA and Mall, V							10.1016/j.clinph.2007.11.048	Only Child;Child;Transcranial Magnetic Stimulation
rayyan-11280316	Non-invasive brain stimulation in Stroke patients (NIBS): A prospective randomized open blinded end-point (PROBE) feasibility trial using transcranial direct current stimulation (tDCS) in post-stroke hemispatial neglect	2021	9	14	NEUROPSYCHOLOGICAL REHABILITATION	["0960-2011", "1464-0694"]	31	8	1163-1189	Learmonth, G and Benwell, CSY and Marker, G and Dascalu, D and Checketts, M and Santosh, C and Barber, M and Walters, M and Muir, KW and Harvey, M							10.1080/09602011.2020.1767161	Brain;Perceptual Disorders
rayyan-11280317	A Review of Pharmacologic Neurostimulant Use During Rehabilitation and Recovery After Brain Injury	2021	10		ANNALS OF PHARMACOTHERAPY	["1060-0280", "1542-6270"]	55	10	1254-1266	Kakehi, S and Tompkins, DM							10.1177/1060028020983607	Brain;Brain Injuries
rayyan-11280318	Effects of different modalities of transcranial magnetic stimulation on post-stroke cognitive impairment: a network meta-analysis	2024	4	11	NEUROLOGICAL SCIENCES	["1590-1874", "1590-3478"]				Yang, YL and Ding, JT and Chang, WP and Xu, HL and Wu, X and Ma, LH and Xu, YW							10.1007/s10072-024-07504-w	Transcranial Magnetic Stimulation;Stroke
rayyan-11280319	Mindfulness-based stress reduction (MBSR) improves long-term mental fatigue after stroke or traumatic brain injury	2012	12		BRAIN INJURY	["0269-9052", "1362-301X"]	26	13	1621-1628	Johansson, B and Bjuhr, H and Rönnbäck, L							10.3109/02699052.2012.700082	Brain;Brain Injuries
rayyan-11280320	Computer assisted cognitive rehabilitation improves visuospatial and executive functions in Parkinson's disease: Preliminary results	2019			NEUROREHABILITATION	["1053-8135", "1878-6448"]	45	2	285-290	De Luca, R and Latella, D and Maggio, MG and Di Lorenzo, G and Maresca, G and Sciarrone, F and Militi, D and Bramanti, P and Calabrò, RS							10.3233/NRE-192789	Parkinson Disease
rayyan-11280321	The Working Memory Questionnaire: A scale to assess everyday life problems related to deficits of working memory in brain injured patients	2012			NEUROPSYCHOLOGICAL REHABILITATION	0960-2011	22	4	634-649	Vallat-Azouvi, C and Pradat-Diehl, P and Azouvi, P							10.1080/09602011.2012.681110	Memory, Short-Term;Questionnaires;Brain;Memory
rayyan-11280322	Long-term restrictions in participation in stroke survivors under and over 70 years of age	2018			DISABILITY AND REHABILITATION	["0963-8288", "1464-5165"]	40	6	637-645	de Graaf, JA and van Mierlo, ML and Post, MWM and Achterberg, WP and Kappelle, LJ and Visser-Meily, JMA							10.1080/09638288.2016.1271466	Survivors;Stroke
rayyan-11280323	Using EEG-based brain computer interface and neurofeedback targeting sensorimotor rhythms to improve motor skills: Theoretical background, applications and prospects	2019	4		NEUROPHYSIOLOGIE CLINIQUE-CLINICAL NEUROPHYSIOLOGY	["0987-7053", "1769-7131"]	49	2	125-136	Jeunet, C and Glize, B and McGonigal, A and Batail, JM and Micoulaud-Franchi, JA							10.1016/j.neucli.2018.10.068	Brain;Electroencephalography;Motor Skills
rayyan-11280324	Disrupted functional network integrity and flexibility after stroke: Relation to motor impairments	2018			NEUROIMAGE-CLINICAL	2213-1582	19		883-891	Larivière, S and Ward, NS and Boudrias, MH							10.1016/j.nicl.2018.06.010	Stroke
rayyan-11280325	Why use a connectivity-based approach to study stroke and recovery of function?	2012	10	1	NEUROIMAGE	["1053-8119", "1095-9572"]	62	4	2271-2280	Carter, AR and Shulman, GL and Corbetta, M							10.1016/j.neuroimage.2012.02.070	Recovery of Function;Stroke
rayyan-11280326	Investigating patterns of memory impairment in ischemic stroke in an iranian population	2018			APPLIED NEUROPSYCHOLOGY-ADULT	["2327-9095", "2327-9109"]	25	5	458-463	Karimian, N and Asgari, K and Doost, HTN and Oreizi, HR and Najafi, MR							10.1080/23279095.2017.1329144	Memory;Stroke
rayyan-11280327	Therapeutic applications of BCI technologies	2017			BRAIN-COMPUTER INTERFACES	["2326-263X", "2326-2621"]	4	1	37-52	McFarland, DJ and Daly, J and Boulay, C and Parvaz, MA							10.1080/2326263X.2017.1307625
rayyan-11280328	Reduced substantia innominata volume mediates contributions of microvascular and macrovascular disease to cognitive deficits in Alzheimer's disease	2018	6		NEUROBIOLOGY OF AGING	["0197-4580", "1558-1497"]	66		23-31	Jaswal, G and Swardfager, W and Gao, FQ and Nestor, SM and Ganda, A and Cogo-Moreira, H and Sahlas, DJ and Stuss, DT and Moody, A and Black, SE							10.1016/j.neurobiolaging.2018.01.025	Alzheimer Disease
rayyan-11280329	Assessment of spatial attention and neglect with a virtual wheelchair navigation task	2008			JOURNAL OF CLINICAL AND EXPERIMENTAL NEUROPSYCHOLOGY	["1380-3395", "1744-411X"]	30	6	650-660	Buxbaum, LJ and Palermo, MA and Mastrogiovanni, D and Read, MS and Rosenberg-Pitonyak, E and Rizzo, AA and Coslett, HB							10.1080/13803390701625821	Wheelchairs
rayyan-11280330	Measuring sustained attention after traumatic brain injury: Differences in key findings from the sustained attention to response task (SART)	2006			NEUROPSYCHOLOGIA	["0028-3932", "1873-3514"]	44	10	2007-2014	Whyte, J and Grieb-Neff, P and Gantz, C and Polansky, M							10.1016/j.neuropsychologia.2006.02.012	Brain;Brain Injuries
rayyan-11280331	Diagnosis and treatment of upper limb apraxia	2012	7		JOURNAL OF NEUROLOGY	0340-5354	259	7	1269-1283	Dovern, A and Fink, GR and Weiss, PH							10.1007/s00415-011-6336-y
rayyan-11280332	Application of functional near-infrared spectroscopy in the healthcare industry: A review	2019	11		JOURNAL OF INNOVATIVE OPTICAL HEALTH SCIENCES	["1793-5458", "1793-7205"]	12	6		Hong, KS and Yaqub, MA							10.1142/S179354581930012X	Health Care Sector
rayyan-11280333	RELATIONSHIP BETWEEN FATIGUE AFTER ACQUIRED BRAIN INJURY AND DEPRESSION, INJURY LOCALIZATION AND AETIOLOGY: AN EXPLORATIVE STUDY IN A REHABILITATION SETTING	2018	9		JOURNAL OF REHABILITATION MEDICINE	["1650-1977", "1651-2081"]	50	8	725-731	Holmqvist, A and Berthold Lindstedt, M and Möller, MC							10.2340/16501977-2365	Brain;Brain Injuries
rayyan-11280334	Treating attention in mild aphasia: Evaluation of attention process training-II	2006	1		JOURNAL OF COMMUNICATION DISORDERS	["0021-9924", "1873-7994"]	39	1	37-61	Murray, LL and Keeton, RJ and Karcher, L							10.1016/j.jcomdis.2005.06.001
rayyan-11280335	The correlation of behavioural deficits post-stroke: a trivial issue?	2023	10	3	BRAIN	["0006-8950", "1460-2156"]	146	10	E83-E85	Pini, L and Bisogno, AL and Salvalaggio, A and Shulman, GL and Corbetta, M							10.1093/brain/awad173	Stroke
rayyan-11280336	Novel automated morphometric and kinematic handwriting assessment: A validity study in children with ASD and ADHD	2017			JOURNAL OF OCCUPATIONAL THERAPY SCHOOLS AND EARLY INTERVENTION	["1941-1243", "1941-1251"]	10	2	185-201	Dirlikov, B and Younes, L and Nebel, MB and Martinelli, MK and Tiedemann, AN and Koch, CA and Fiorilli, D and Bastian, AJ and Denckla, MB and Miller, MI and Mostofsky, SH							10.1080/19411243.2017.1304841	Handwriting
rayyan-11280337	The Risk of Methylphenidate Pharmacotherapy for Adults with ADHD	2023	9		PHARMACEUTICALS	1424-8247	16	9		Bies, R and Fojcik, J and Warchala, A and Tredzbor, B and Krysta, K and Piekarska-Bugiel, K and Krzystanek, M							10.3390/ph16091292	Methylphenidate
rayyan-11280338	ERPS AS AN INDEX OF IMPAIRED COGNITIVE CONTROL IN AN ISCHEMIC BRAIN STROKE APHASIC PATIENT	2021			ACTA NEUROPSYCHOLOGICA	["1730-7503", "2084-4298"]	19	1	11-22	Cielebak, K and Grzywniak, C							10.5604/01.3001.0014.6549	Brain;Stroke;Cognition
rayyan-11280339	Examining attention and cognitive processing in participants with self-reported mild anomia	2011			APHASIOLOGY	["0268-7038", "1464-5041"]	25	6	800-812	Hunting-Pompon, R and Kendall, D and Moore, AB							10.1080/02687038.2010.542562
rayyan-11280340	Video game-based exercises for balance rehabilitation: A single-subject design	2006	8		ARCHIVES OF PHYSICAL MEDICINE AND REHABILITATION	["0003-9993", "1532-821X"]	87	8	1141-1149	Betker, AL and Szturm, T and Moussavi, ZK and Nett, C							10.1016/j.apmr.2006.04.010
rayyan-11280341	Family carers of stroke survivors: needs, knowledge, satisfaction and competence in caring	2007	1	30	DISABILITY AND REHABILITATION	["0963-8288", "1464-5165"]	29	2	111-121	Mackenzie, A and Perry, L and Lockhart, E and Cottee, M and Cloud, G and Mann, H							10.1080/09638280600731599	Stroke;Survivors
rayyan-11280342	Facilitating patients with disorders of consciousness to sit without trunk support: a qualitative study	2015	9		JOURNAL OF CLINICAL NURSING	["0962-1067", "1365-2702"]	24	17	2498-2504	Miyata, K and Yoshimura, S and Hayashi, Y							10.1111/jocn.12834	Consciousness;Consciousness Disorders
rayyan-11280343	The right hemisphere is dominant in organization of visual search-A study in stroke patients	2016	5	1	BEHAVIOURAL BRAIN RESEARCH	["0166-4328", "1872-7549"]	304		71-79	Ten Brink, AF and Biesbroek, JM and Kuijf, HJ and Van der Stigchel, S and Oort, Q and Visser-Meily, JMA and Nijboer, TCW							10.1016/j.bbr.2016.02.004	Stroke
rayyan-11280344	Course of symptoms of focal brain lesions	1997	2		NERVENHEILKUNDE	0722-1541	16	1	43-48	Wallesch, CW and Bartels, C and Herrmann, M								Brain
rayyan-11280345	The Korean Version of the Oxford Cognitive Screen (K-OCS) Normative Study	2024	2		ANNALS OF REHABILITATION MEDICINE-ARM	2234-0653	48	1	22-30	Cho, E and Choi, S and Demeyere, N and Hwang, SSS and Kim, M							10.5535/arm.23149	Cognition
rayyan-11280346	Decade of progress in motor functional neurological disorder: continuing the momentum	2021	6		JOURNAL OF NEUROLOGY NEUROSURGERY AND PSYCHIATRY	["0022-3050", "1468-330X"]	92	6	668-677	Perez, DL and Edwards, MJ and Nielsen, G and Kozlowska, K and Hallett, M and LaFrance, WC							10.1136/jnnp-2020-323953	Nervous System Diseases
rayyan-11280347	Dementia wander garden aids post cerebrovascular stroke restorative therapy: A case study	2005	7		ALTERNATIVE THERAPIES IN HEALTH AND MEDICINE	1078-6791	11	4	54-58	Detweiler, MB and Warf, C								Dementia;Acquired Immunodeficiency Syndrome;Stroke
rayyan-11280348	Improving post-stroke cognitive and behavioral abnormalities by using virtual reality: A case report on a novel use of nirvana	2018			APPLIED NEUROPSYCHOLOGY-ADULT	["2327-9095", "2327-9109"]	25	6	581-585	De Luca, R and Torrisi, M and Piccolo, A and Bonfiglio, G and Tomasello, P and Naro, A and Calabrò, RS							10.1080/23279095.2017.1338571	Cognition;Stroke
rayyan-11280349	Impact of clinical severity of stroke on the severity and recovery of visuospatial neglect	2018	7	2	PLOS ONE	1932-6203	13	7		Nijboer, TCW and Winters, C and Kollen, BJ and Kwakkel, G							10.1371/journal.pone.0198755	Stroke
rayyan-11280350	Attention Process Training-3 to improve reading comprehension in mild aphasia: A single-case experimental design study	2020	3	15	NEUROPSYCHOLOGICAL REHABILITATION	["0960-2011", "1464-0694"]	30	3	430-461	Lee, JB and Sohlberg, MM and Harn, B and Horner, R and Cherney, LR							10.1080/09602011.2018.1477683	Research Design;Aphasia
rayyan-11280351	Exploring the complex pathways between somatosensory impairment, physical ability and affective symptoms following stroke: mediation analyses	2022	7		ANNALS OF PALLIATIVE MEDICINE	["2224-5820", "2224-5839"]	11	7	2395-2409	Yang, X and Fu, YT and Fan, H and Ou, JB and Chen, JI and Yao, LQ							10.21037/apm-22-567	Affective Symptoms;Stroke
rayyan-11280352	Risk of Parkinson disease in stroke patients: A nationwide cohort study in South Korea	2024	4		EUROPEAN JOURNAL OF NEUROLOGY	["1351-5101", "1468-1331"]	31	4		Choi, HL and Ahn, JH and Chang, WH and Jung, W and Kim, BS and Han, K and Youn, J and Shin, DW							10.1111/ene.16194	Cohort Studies;Parkinson Disease;Korea
rayyan-11280353	Anxiety disorders in children and adolescents in the second six months after traumatic brain injury	2015			JOURNAL OF PEDIATRIC REHABILITATION MEDICINE	["1874-5393", "1875-8894"]	8	4	345-355	Max, JE and Lopez, A and Wilde, EA and Bigler, ED and Schachar, RJ and Saunders, A and Ewing-Cobbs, L and Chapman, SB and Yang, TT and Levin, HS							10.3233/PRM-150352	Brain;Anxiety Disorders;Adolescent;Brain Injuries;Anxiety
rayyan-11280354	Examining the validity of eye tracking during the computerized Wisconsin card sorting test in a sample of stroke patients and healthy controls	2023	2	7	JOURNAL OF CLINICAL AND EXPERIMENTAL NEUROPSYCHOLOGY	["1380-3395", "1744-411X"]	45	2	148-164	Leitner, D and Coady, A and Miller, H and Libben, M							10.1080/13803395.2023.2207779	Wisconsin
rayyan-11280355	Exploring barriers and facilitators to the clinical use of virtual reality for post-stroke unilateral spatial neglect assessment	2019	1	30	DISABILITY AND REHABILITATION	["0963-8288", "1464-5165"]	41	3	284-292	Ogourtsova, T and Archambault, PS and Lamontagne, A							10.1080/09638288.2017.1387292	Stroke
rayyan-11280356	Hazard perception of stroke drivers in a video-based Japanese hazard perception task	2019	3	18	TRAFFIC INJURY PREVENTION	["1538-9588", "1538-957X"]	20	3	264-269	Sasaki, T and Nogawa, T and Yamada, K and Kojima, T and Kanaya, K							10.1080/15389588.2019.1579906	Stroke
rayyan-11280357	Rehabilitation and neuroplasticity in children with unilateral cerebral palsy	2015	7		NATURE REVIEWS NEUROLOGY	["1759-4758", "1759-4766"]	11	7	390-400	Reid, LB and Rose, SE and Boyd, RN							10.1038/nrneurol.2015.97	Only Child;Child;Cerebral Palsy;Neuronal Plasticity
rayyan-11280358	Preserved performance monitoring and error detection in left hemisphere stroke	2020			NEUROIMAGE-CLINICAL	2213-1582	27			Niessen, E and Ant, JM and Bode, S and Saliger, J and Karbe, H and Fink, GR and Stahl, J and Weiss, PH							10.1016/j.nicl.2020.102307	Stroke
rayyan-11280359	SUSTAINED AROUSAL AND ATTENTION AFTER TRAUMATIC BRAIN INJURY	1995	7		NEUROPSYCHOLOGIA	["0028-3932", "1873-3514"]	33	7	797-813	WHYTE, J and POLANSKY, M and FLEMING, M and COSLETT, HB and CAVALLUCCI, C							10.1016/0028-3932(95)00029-3	Brain;Arousal;Brain Injuries
rayyan-11280360	STROKE IMPACT ON THE COGNITIVE FUNCTIONS OF MOROCCAN NEURO-LESIONED PATIENTS IN THE GHARB REGION	2019			ACTA NEUROPSYCHOLOGICA	["1730-7503", "2084-4298"]	17	1	25-38	Mènon, CS and Ahami, AOT and Latifi, M and Muresanu, DF and Gam, M and Obayagbona, VO							10.5604/01.3001.0013.0823	Stroke;Cognition
rayyan-11280361	Inconsistency of performance on neglect subtype tests following acute right hemisphere stroke	2008	1		JOURNAL OF THE INTERNATIONAL NEUROPSYCHOLOGICAL SOCIETY	["1355-6177", "1469-7661"]	14	1	23-32	Hamilton, RH and Coslett, HB and Buxbaum, LJ and Whyte, J and Ferraro, MK							10.1017/S1355617708080077	Stroke
rayyan-11280362	Does isolated somatosensory impairment affect the balance and ambulation of patients with supratentorial stroke after the acute phase?	2020	4		JOURNAL OF CLINICAL NEUROSCIENCE	["0967-5868", "1532-2653"]	74		109-114	Kim, M and Lee, HH and Lee, J							10.1016/j.jocn.2020.01.084
rayyan-11280363	Right hemispheric white matter hyperintensities improve the prediction of spatial neglect severity in acute stroke	2022			NEUROIMAGE-CLINICAL	2213-1582	36			Röhring, L and Sperber, C and Bonilha, L and Rorden, C and Karnath, HO							10.1016/j.nicl.2022.103265	European Continental Ancestry Group;Stroke
rayyan-11280364	Mapping the Neglected Space: Gradients of Detection Revealed by Virtual Reality	2012	2		NEUROREHABILITATION AND NEURAL REPAIR	1545-9683	26	2	120-131	Dvorkin, AY and Bogey, RA and Harvey, RL and Patton, JL							10.1177/1545968311410068
rayyan-11280365	Visuomotor imagery and rehabilitation of neglect	1997	4		ARCHIVES OF PHYSICAL MEDICINE AND REHABILITATION	["0003-9993", "1532-821X"]	78	4	430-436	Smania, N and Bazoli, F and Piva, D and Guidetti, G							10.1016/S0003-9993(97)90237-9	Imagery (Psychotherapy)
rayyan-11280366	Disentangling input and output-related components of spatial neglect	2012	6	13	FRONTIERS IN HUMAN NEUROSCIENCE	1662-5161	6			Loetscher, T and Nicholls, MER and Brodtmann, A and Thomas, NA and Brugger, P							10.3389/fnhum.2012.00176
rayyan-11280367	Various tests of left neglect are associated with distinct territories of hypoperfusion in acute stroke	2022	3	1	BRAIN COMMUNICATIONS	2632-1297	4	2		Stein, C and Bunker, L and Chu, B and Leigh, R and Faria, A and Hillis, AE							10.1093/braincomms/fcac064	Stroke
rayyan-11280368	All change: a stroke inpatient service's experience of a new clinical neuropsychology delivery model	2019	1		BMJ OPEN QUALITY	2399-6641	8	1		Boakye, NT and Scott, R and Parsons, A and Betteridge, S and Smith, MA and Cluckie, G							10.1136/bmjoq-2017-000184	Stroke;Inpatients
rayyan-11280369	Robotic assessment of rapid motor decision making in children with perinatal stroke	2020	7	14	JOURNAL OF NEUROENGINEERING AND REHABILITATION	1743-0003	17	1		Hawe, RL and Kuczynski, AM and Kirton, A and Dukelow, SP							10.1186/s12984-020-00714-1	Robotics;Decision Making;Only Child;Child;Stroke
rayyan-11280370	Computer-assisted training for improving wheelchair mobility in unilateral neglect patients	2001	6		ARCHIVES OF PHYSICAL MEDICINE AND REHABILITATION	0003-9993	82	6	769-775	Webster, JS and McFarland, PT and Rapport, LJ and Morrill, B and Roades, LA and Abadee, PS							10.1053/apmr.2001.23201	Wheelchairs
rayyan-11280371	Awareness of memory functioning in patients with stroke who have a good functional outcome	2014			BRAIN INJURY	["0269-9052", "1362-301X"]	28	7	959-964	Boosman, H and van Heugten, CM and Winkens, I and Heijnen, VA and Visser-Meily, JMA							10.3109/02699052.2014.888763	Memory;Stroke
rayyan-11280372	What are the functional outcomes of right hemisphere stroke patients with or without hemi-inattention complications? A critical narrative review and suggestions for further research	2016	2	13	DISABILITY AND REHABILITATION	["0963-8288", "1464-5165"]	38	4	315-328	Stein, MS and Kilbride, C and Reynolds, FA							10.3109/09638288.2015.1037865	Stroke
rayyan-11280373	Cardiorespiratory fitness and cognitive functioning following short-term interventions in chronic stroke survivors with cognitive impairment: a pilot study	2016	6		INTERNATIONAL JOURNAL OF REHABILITATION RESEARCH	["0342-5282", "1473-5660"]	39	2	153-159	Blanchet, S and Richards, CL and Leblond, J and Olivier, C and Maltais, DB							10.1097/MRR.0000000000000161	Pilot Projects;Cognition;Survivors;Stroke
rayyan-11280374	Visual scanning training for neglect after stroke with and without a computerized lane tracking dual task	2013	7	10	FRONTIERS IN HUMAN NEUROSCIENCE	1662-5161	7			van Kessel, ME and Geurts, ACH and Brouwer, WH and Fasotti, L							10.3389/fnhum.2013.00358	Stroke
rayyan-11280375	Systematic Review of Sensory Stimulation Programs in the Rehabilitation of Acquired Brain Injury	2022	1		EUROPEAN PSYCHOLOGIST	["1016-9040", "1878-531X"]	27	1	20-40	Pinto, JO and Dores, AR and Peixoto, B and Geraldo, A and Barbosa, F							10.1027/1016-9040/a000421	Brain;Brain Injuries
rayyan-11280376	Risk factors for mental disorders in patients with hypertensive intracerebral hemorrhage following neurosurgical treatment	2014	6	15	JOURNAL OF THE NEUROLOGICAL SCIENCES	["0022-510X", "1878-5883"]	341	1	128-132	Li, F and Chen, QX							10.1016/j.jns.2014.04.021	Risk Factors;Cerebral Hemorrhage;Mental Disorders
rayyan-11280377	QUANTIFICATION OF ATTENTION-RELATED BEHAVIORS IN INDIVIDUALS WITH TRAUMATIC BRAIN INJURY - A PILOT-STUDY	1994	2		AMERICAN JOURNAL OF PHYSICAL MEDICINE & REHABILITATION	0894-9115	73	1	2-9	WHYTE, J and ROSE, T and GLENN, MB and GUTOWSKI, W and WROBLEWSKI, B and REGER, J								Pilot Projects;Brain;Brain Injuries
rayyan-11280378	Acupuncture for acute stroke	2018			COCHRANE DATABASE OF SYSTEMATIC REVIEWS	["1469-493X", "1361-6137"]		3		Xu, MM and Li, D and Zhang, SH							10.1002/14651858.CD003317.pub3	Stroke
rayyan-11280379	Implications of basic science research for brain injury rehabilitation - A focus on intact learning mechanisms	2006	3		JOURNAL OF HEAD TRAUMA REHABILITATION	["0885-9701", "1550-509X"]	21	2	131-141	Schmitter-Edgecombe, M							10.1097/00001199-200603000-00006	Brain;Brain Injuries
rayyan-11280380	ADAPTATION TO A STROKE - THE EXPERIENCE OF ONE COUPLE	1994	11		AMERICAN JOURNAL OF OCCUPATIONAL THERAPY	0272-9490	48	11	1006-1013	JONGBLOED, L							10.5014/ajot.48.11.1006	Stroke
rayyan-11280381	Cognition, behaviour and academic skills after cognitive rehabilitation in Ugandan children surviving severe malaria: a randomised trial	2011	8	4	BMC NEUROLOGY	1471-2377	11			Bangirana, P and Allebeck, P and Boivin, MJ and John, CC and Page, C and Ehnvall, A and Musisi, S							10.1186/1471-2377-11-96	Only Child;Child;Malaria;Cognition
rayyan-11280382	Clinical tools for assessing balance disorders	2008	12		NEUROPHYSIOLOGIE CLINIQUE-CLINICAL NEUROPHYSIOLOGY	["0987-7053", "1769-7131"]	38	6	439-445	Yelnik, A and Bonan, I							10.1016/j.neucli.2008.09.008
rayyan-11280383	Neurofeedback Training Improves the Dual-Task Performance Ability in Stroke Patients	2015	5		TOHOKU JOURNAL OF EXPERIMENTAL MEDICINE	["0040-8727", "1349-3329"]	236	1	81-88	Lee, YS and Bae, SH and Lee, SH and Kim, KY							10.1620/tjem.236.81	Task Performance and Analysis;Stroke
rayyan-11280384	Volition and imagery in neurorehabilitation	2006	9		COGNITIVE AND BEHAVIORAL NEUROLOGY	["1543-3633", "1543-3641"]	19	3	135-140	Lotze, M and Cohen, LG							10.1097/01.wnn.0000209875.56060.06	Volition;Imagery (Psychotherapy)
rayyan-11280385	Development of Internet-Based Tasks for the Executive Function Performance Test	2018	3		AMERICAN JOURNAL OF OCCUPATIONAL THERAPY	["0272-9490", "1943-7676"]	72	2		Rand, D and Ben-Haim, KL and Malka, R and Portnoy, S							10.5014/ajot.2018.023598	Internet
rayyan-11280386	How to Diagnose and Treat Limb Apraxia	2011	6		FORTSCHRITTE DER NEUROLOGIE PSYCHIATRIE	0720-4299	79	6	345-357	Dovern, A and Fink, GR and Weiss, PH							10.1055/s-0029-1246097
rayyan-11280387	Lesion Sites Associated with Allocentric and Egocentric Visuospatial Neglect in Acute Stroke	2015	9		BRAIN CONNECTIVITY	["2158-0014", "2158-0022"]	5	7	413-422	Kenzie, JM and Girgulis, KA and Semrau, JA and Findlater, SE and Desai, JA and Dukelow, SP							10.1089/brain.2014.0316	Stroke
rayyan-11280388	Digital Gaming for Improving the Functioning of People With Traumatic Brain Injury: Protocol of a Feasibility Study	2016	1		JMIR RESEARCH PROTOCOLS	1929-0748	5	1		Välimäki, M and Korkeila, J and Kauppi, K and Kaakinen, JK and Holm, S and Vahlo, J and Tenovuo, O and Hämäläinen, H and Sarajuuri, J and Rantanen, P and Orenius, T and Koponen, A							10.2196/resprot.4841	Brain;Feasibility Studies;Brain Injuries
rayyan-11280389	Long-Term Care for Stroke Patients 12 Months after Discharge with Physiotherapy, Occupational Therapy and Speech Therapy	2017	10		PHYSIKALISCHE MEDIZIN REHABILITATIONSMEDIZIN KURORTMEDIZIN	["0940-6689", "1439-085X"]	27	5	275-284	Zein, K and Saal, S							10.1055/s-0043-116389	Long-Term Care;Physical Therapy Modalities;Speech Therapy;Occupational Therapy
rayyan-11280390	Neural regions underlying object and action naming: complementary evidence from acute stroke and primary progressive aphasia	2022	6	3	APHASIOLOGY	["0268-7038", "1464-5041"]	36	6	732-760	Breining, BL and Faria, AV and Caffo, B and Meier, EL and Sheppard, SM and Sebastian, R and Tippett, DC and Hillis, AE							10.1080/02687038.2021.1907291	Aphasia;Stroke
rayyan-11280391	Virtual Reality-Based Navigation Task to Reveal Obstacle Avoidance Performance in Individuals With Visuospatial Neglect	2015	3		IEEE TRANSACTIONS ON NEURAL SYSTEMS AND REHABILITATION ENGINEERING	["1534-4320", "1558-0210"]	23	2	179-188	Aravind, G and Darekar, A and Fung, J and Lamontagne, A							10.1109/TNSRE.2014.2369812
rayyan-11280392	Self-Awareness and Recovery of Independence With Strategy Training	2018	1		AMERICAN JOURNAL OF OCCUPATIONAL THERAPY	["0272-9490", "1943-7676"]	72	1		Skidmore, ER and Swafford, M and Juengst, SB and Terhorst, L							10.5014/ajot.2018.023556	Awareness
rayyan-11280393	Long-term outcome of abusive head trauma	2014	12		PEDIATRIC RADIOLOGY	["0301-0449", "1432-1998"]	44		548-558	Chevignard, MP and Lind, K							10.1007/s00247-014-3169-8	Craniocerebral Trauma
rayyan-11280394	Discriminant analysis for predictor of falls in stroke patients by using the Berg Balance Scale	2015	5		SINGAPORE MEDICAL JOURNAL	0037-5675	56	5	280-283	Maeda, N and Urabe, Y and Murakami, M and Itotani, K and Kato, J							10.11622/smedj.2015033	Discriminant Analysis;Discrimination (Psychology);Stroke
rayyan-11280395	Test-Retest Reliability of Two Attention Tests in Schizophrenia	2011	8		ARCHIVES OF CLINICAL NEUROPSYCHOLOGY	["0887-6177", "1873-5843"]	26	5	405-411	Lee, P and Li, PC and Liu, CH and Hsieh, CL							10.1093/arclin/acr038	Schizophrenia
rayyan-11280396	Implicit sequence learning processes after unilateral stroke	2007			NEUROPSYCHOLOGICAL REHABILITATION	["0960-2011", "1464-0694"]	17	3	335-354	Orrell, AJ and Eves, FF and Masters, RSW and MacMahon, KMM							10.1080/09602010600832788	Stroke;Learning
rayyan-11280397	Virtual Reality for Upper Limb Rehabilitation in Patients With Obstetric Brachial Palsy: Systematic Review and Meta-Analysis of Randomized Controlled Trials	2023	6	30	JOURNAL OF MEDICAL INTERNET RESEARCH	1438-8871	25			De Miguel-Rubio, A and Alba-Rueda, A and Millán-Salguero, EM and Miguel-Rubio, MDD and Moral-Munoz, JA and Lucena-Anton, D							10.2196/47391
rayyan-11280398	Combined optokinetic stimulation and cueing-assisted reading therapy to treat hemispatial neglect: A randomized controlled crossover trial	2023	6		ANNALS OF PHYSICAL AND REHABILITATION MEDICINE	["1877-0657", "1877-0665"]	66	5		Bode, LKG and Sprenger, A and Helmchen, C and Hauptmann, B and Münte, TF and Machner, B							10.1016/j.rehab.2022.101713	Perceptual Disorders;Cues;Cross-Over Studies
rayyan-11280399	Immersive 3D Virtual Reality Cancellation Task for Visual Neglect Assessment: A Pilot Study	2020	5	25	FRONTIERS IN HUMAN NEUROSCIENCE	1662-5161	14			Knobel, SEJ and Kaufmann, BC and Gerber, SM and Cazzoli, D and Müri, RM and Nyffeler, T and Nef, T							10.3389/fnhum.2020.00180	Pilot Projects;Immersion
rayyan-11280400	Psychological services for people with stroke: compliance with the UK National Clinical Guidelines	2005	5		CLINICAL REHABILITATION	0269-2155	19	3	323-330	Bowen, A and Knapp, P and Hoffman, A and Lowe, D							10.1191/0269215505cr799oa	Stroke
rayyan-11280401	Longitudinal evaluation of cognition after stroke - A systematic scoping review	2019	8	29	PLOS ONE	1932-6203	14	8		Saa, JP and Tse, T and Baum, C and Cumming, T and Josman, N and Rose, M and Carey, L							10.1371/journal.pone.0221735	Cognition;Stroke
rayyan-11280402	Efficacy of alertness training in a case of brainstem encephalitis: Clinical and theoretical implications	2011			NEUROPSYCHOLOGICAL REHABILITATION	["0960-2011", "1464-0694"]	21	2	164-182	Hauke, J and Fimm, B and Sturm, W							10.1080/09602011.2010.541792	Brain Stem;Encephalitis
rayyan-11280403	Virtual reality training enhances gait poststroke: a systematic review and meta-analysis	2020	10		ANNALS OF THE NEW YORK ACADEMY OF SCIENCES	["0077-8923", "1749-6632"]	1478	1	18-42	Ghai, S and Ghai, I and Lamontagne, A							10.1111/nyas.14420	Gait
rayyan-11280404	Patterns of spontaneous recovery of neglect and associated disorders in acute right brain-damaged patients	2004	10		JOURNAL OF NEUROLOGY NEUROSURGERY AND PSYCHIATRY	["0022-3050", "1468-330X"]	75	10	1401-1410	Farnè, A and Buxbaum, LJ and Ferraro, M and Frassinetti, F and Whyte, J and Veramonti, T and Angeli, V and Coslett, HB and Làdavas, E							10.1136/jnnp.2002.003095	Brain
rayyan-11280405	Is Visual Scanning Better Than Mental Practice in Hemispatial Neglect? Results from a Pilot Study	2011	3		TOPICS IN STROKE REHABILITATION	["1074-9357", "1945-5119"]	18	2	155-161	Ferreira, HP and Lopes, MAL and Luiz, RR and Cardoso, L and André, C							10.1310/tsr1802-155	Perceptual Disorders;Pilot Projects
rayyan-11280406	Auditory attention measured by EEG in neurological populations: systematic review of literature and meta-analysis	2023	11	30	SCIENTIFIC REPORTS	2045-2322	13	1		Vanbilsen, N and Kotz, SA and Rosso, M and Leman, M and Triccas, LT and Feys, P and Moumdjian, L							10.1038/s41598-023-47597-5	Electroencephalography
rayyan-11280407	Interventions for cognitive deficits in adults with brain tumours	2008	6		LANCET NEUROLOGY	["1474-4422", "1474-4465"]	7	6	548-560	Gehring, K and Sitskoorn, MM and Aaronson, NK and Taphoorn, MJB							10.1016/S1474-4422(08)70111-X	Brain;Cognition
rayyan-11280408	What role for prism adaptation in the rehabilitation of pure neglect dyslexia?	2017			NEUROCASE	["1355-4794", "1465-3656"]	23	3	193-200	Ptak, R							10.1080/13554794.2017.1361452	Dyslexia
rayyan-11280409	Effect of Attention Training in Mild Cognitive Impairment Patients with Subcortical Vascular Changes: The RehAtt Study	2017			JOURNAL OF ALZHEIMERS DISEASE	["1387-2877", "1875-8908"]	60	2	615-624	Pantoni, L and Poggesi, A and Diciotti, S and Valenti, R and Orsolini, S and Della Rocca, E and Inzitari, D and Mascalchi, M and Salvadori, E							10.3233/JAD-170428	Cognition
rayyan-11280410	Hemispatial Neglect: Clinic, Pathogenesis, and Treatment	2014	11		SEMINARS IN NEUROLOGY	["0271-8235", "1098-9021"]	34	5	514-523	Corbetta, M							10.1055/s-0034-1396005	Perceptual Disorders
rayyan-11280411	Effects of virtual reality-based training with BTs-Nirvana on functional recovery in stroke patients: preliminary considerations	2018			INTERNATIONAL JOURNAL OF NEUROSCIENCE	["0020-7454", "1563-5279"]	128	9	791-796	De Luca, R and Russo, M and Naro, A and Tomasello, P and Leonardi, S and Santamaria, F and Desireè, L and Bramanti, A and Silvestri, G and Bramanti, P and Calabrò, RS							10.1080/00207454.2017.1403915	Recovery of Function;Stroke
rayyan-11280412	Analysis of Clinical Symptoms of Guillain-Barre Syndrome Induced by Heat Stroke: Three Case Reports and Literature Review	2022	6	17	FRONTIERS IN NEUROLOGY	1664-2295	13			Ni, XX and Wang, CL and Guo, YQ and Liu, ZF							10.3389/fneur.2022.910596	Heat Stroke;Guillain-Barre Syndrome
rayyan-11280413	Visuospatial neglect is more severe when stimulus density is large	2019	4	21	JOURNAL OF CLINICAL AND EXPERIMENTAL NEUROPSYCHOLOGY	["1380-3395", "1744-411X"]	41	4	399-410	Nijboer, TCW and Van der Stigchel, S							10.1080/13803395.2019.1566444
rayyan-11280414	Poststroke action slowing: Motor and attentional impairments and their imaging determinants. Evidence from lesion-symptom mapping, disconnection and fMRI activation studies	2022	12	15	NEUROPSYCHOLOGIA	["0028-3932", "1873-3514"]	177			Ouin, E and Roussel, M and Aarabi, A and Arnoux, A and Tasseel-Ponche, S and Andriuta, D and de Schotten, MT and Toba, MN and Makki, M and Godefroy, O and GRECogVASC Study Grp							10.1016/j.neuropsychologia.2022.108401	Magnetic Resonance Imaging
rayyan-11280415	Efficacy of Neurofeedback Interventions for Cognitive Rehabilitation Following Brain Injury: Systematic Review and Recommendations for Future Research	2020	1		JOURNAL OF THE INTERNATIONAL NEUROPSYCHOLOGICAL SOCIETY	["1355-6177", "1469-7661"]	26	1	31-46	Ali, JI and Viczko, J and Smart, CM							10.1017/S1355617719001061	Brain;Brain Injuries
rayyan-11280416	Effects of a new speech support application on intensive speech therapy and changes in functional brain connectivity in patients with post-stroke aphasia	2022	9	22	FRONTIERS IN HUMAN NEUROSCIENCE	1662-5161	16			Katsuno, Y and Ueki, Y and Ito, K and Murakami, S and Aoyama, K and Oishi, N and Kan, H and Matsukawa, N and Nagao, K and Tatsumi, H							10.3389/fnhum.2022.870733	Brain;Speech Therapy;Stroke;Aphasia
rayyan-11280417	Pharmacological Treatment of Visuospatial Neglect: A Systematic Review	2017	4		JOURNAL OF STROKE & CEREBROVASCULAR DISEASES	["1052-3057", "1532-8511"]	26	4	686-700	van der Kemp, J and Dorresteijn, M and Ten Brink, AF and Nijboer, TCW and Visser-Meily, JMA							10.1016/j.jstrokecerebrovasdis.2017.02.012
rayyan-11280418	Identifying Spatial Neglect in Chronic Right Hemisphere Stroke Survivors Using the RHDBank Outcomes	2024	2		JOURNAL OF SPEECH LANGUAGE AND HEARING RESEARCH	["1092-4388", "1558-9102"]	67	2	511-523	Minga, J and Rich, T and Boukrina, O and Chen, PI and Hreha, K								Survivors;Stroke
rayyan-11280419	Aerobic Exercise Improves Cognition and Motor Function Poststroke	2009	11		NEUROREHABILITATION AND NEURAL REPAIR	["1545-9683", "1552-6844"]	23	9	879-885	Quaney, BM and Boyd, LA and McDowd, JM and Zahner, LH and He, JH and Mayo, MS and Macko, RF							10.1177/1545968309338193	Cognition
rayyan-11280420	Pattern of localisation error in patients with stroke to sound processed by a binaural sound space processor	2001	1		JOURNAL OF NEUROLOGY NEUROSURGERY AND PSYCHIATRY	0022-3050	70	1	43-49	Sonoda, S and Mori, M and Goishi, A							10.1136/jnnp.70.1.43	Stroke
rayyan-11280421	Video-Oculography During Free Visual Exploration to Detect Right Spatial Neglect in Left-Hemispheric Stroke Patients With Aphasia: A Feasibility Study	2021	3	29	FRONTIERS IN NEUROSCIENCE	1662-453X	15			Kaufmann, BC and Cazzoli, D and Koenig-Bruhin, M and Müri, RM and Nef, T and Nyffeler, T							10.3389/fnins.2021.640049	Feasibility Studies;Stroke
rayyan-11280422	1-Hz Repetitive Transcranial Magnetic Stimulation over the Posterior Parietal Cortex Modulates Spatial Attention	2016	2	4	FRONTIERS IN HUMAN NEUROSCIENCE	1662-5161	10			Xu, GQ and Lan, Y and Zhang, Q and Liu, DX and He, XF and Lin, T							10.3389/fnhum.2016.00038	Transcranial Magnetic Stimulation
rayyan-11280423	Search training for people with visual field loss after stroke: A cohort study	2018	5		BRITISH JOURNAL OF OCCUPATIONAL THERAPY	["0308-0226", "1477-6006"]	81	5	255-265	Turton, AJ and Angilley, J and Longley, V and Clatworthy, P and Gilchrist, ID							10.1177/0308022617743481	Cohort Studies;Visual Fields;Stroke
rayyan-11280424	Is computer-assisted training effective in improving rehabilitative outcomes after brain injury? A case-control hospital-based study	2014	7		DISABILITY AND HEALTH JOURNAL	["1936-6574", "1876-7583"]	7	3	356-360	De Luca, R and Calabrò, RS and Gervasi, G and De Salvo, S and Bonanno, L and Corallo, F and De Cola, MC and Bramanti, P							10.1016/j.dhjo.2014.04.003	Brain;Brain Injuries
rayyan-11280425	Effectiveness of Body Awareness Therapy in Stroke Survivors: A Systematic Review of Randomized Controlled Trials	2020			OPEN ACCESS JOURNAL OF CLINICAL TRIALS	1179-1519	12		23-32	Alamer, A and Getie, K and Melese, H and Mazea, H							10.2147/OAJCT.S260476	Stroke;Survivors
rayyan-11280426	Robotic exoskeleton embodiment in post-stroke hemiparetic patients: an experimental study about the integration of the assistance provided by the REFLEX knee exoskeleton	2023	12	21	SCIENTIFIC REPORTS	2045-2322	13	1		Lora-Millan, JS and Sanchez-Cuesta, FJ and Romero, JP and Moreno, JC and Rocon, E							10.1038/s41598-023-50387-8	Robotics;H-Reflex;Knee;Stroke
rayyan-11280427	Computer-Based Cognitive Retraining for Adults with Chronic Acquired Brain Injury: A Pilot Study	2013			OCCUPATIONAL THERAPY IN HEALTH CARE	["0738-0577", "1541-3098"]	27	4	333-344	Li, K and Robertson, J and Ramos, J and Gella, S							10.3109/07380577.2013.844877	Brain;Brain Injuries;Pilot Projects
rayyan-11280428	Tactile function in children with unilateral cerebral palsy compared to typically developing children	2012			DISABILITY AND REHABILITATION	["0963-8288", "1464-5165"]	34	17	1488-1494	Auld, ML and Boyd, R and Moseley, GL and Ware, R and Johnston, LM							10.3109/09638288.2011.650314	Cerebral Palsy;Child;Only Child
rayyan-11280429	The development of health enhancing exercise groups adapted for hemiplegic patients: a pilot study	1999			NEUROREHABILITATION	["1053-8135", "1878-6448"]	13	1	35-43	Taskinen, P								Pilot Projects
rayyan-11280430	NeuroControl of movement: system identification approach for clinical benefit	2015	9	8	FRONTIERS IN INTEGRATIVE NEUROSCIENCE	1662-5145	9			Meskers, CGM and de Groot, JH and de Vlugt, E and Schouten, AC							10.3389/fnint.2015.00048
rayyan-11280431	Mirror Movements are Linked to Executive Control in Healthy and Brain-injured Adults	2018	5	21	NEUROSCIENCE	["0306-4522", "1873-7544"]	379		246-256	Tisseyre, J and Amarantini, D and Chalard, A and Marque, P and Gasq, D and Tallet, J							10.1016/j.neuroscience.2018.03.027	Brain
[truncated: 486 more rows]
